# Supplementary material for: Poly[di-μ-aqua-bis­(μ-2-amino-4-nitro­benzoato)dicaesium]
Source: Acta Crystallogr Sect E Struct Rep Online. 2011 Jul 9;67(Pt 8):m1047–8. doi: 10.1107/S1600536811026614 (PMC3212135; doi:10.1107/S1600536811026614)
Supplement: Supplementary file 1 [file e-67-m1047-sup1.cif]

##############################################################################
#                                                                            #
# This CIF contains the data in a paper accepted for publication in          #
# Acta Crystallographica Section E. It conforms to the requirements of       #
# Notes for Authors for Acta Crystallographica Section E, and has been       #
# peer reviewed under the auspices of the IUCr Commission on Journals.       #
#                                                                            #
# Full details of the Crystallographic Information File format               #
# are given in the paper "The Crystallographic Information File (CIF):       #
# a New Standard Archive File for Crystallography" by S. R. Hall, F. H.      #
# Allen and I. D. Brown [Acta Cryst. (1991), A47, 655-685].                  #
#                                                                            #
# The current version of the core CIF dictionary is obtainable from          #
# ftp://ftp.iucr.org/pub/cif_core.dic.                                       #
#                                                                            #
# Software is freely available for graphical display of the structure(s)     #
# in this CIF. For information consult the CIF software page                 #
# http://www.iucr.org/resources/cif/software.                                #
#                                                                            #
# This file may be used for bona fide research purposes within the           #
# scientific community so long as proper attribution is given to the journal # 
# article from which it was obtained.                                        #
#                                                                            #
##############################################################################
data_global
_audit_creation_method     ' SHELXL97 (Sheldrick, 2008)'
_journal_date_recd_electronic     2011-06-30
_journal_date_accepted     2011-07-04
_journal_name_full     'Acta Crystallographica, Section E'
_journal_year     2011
_journal_volume     67
_journal_issue      8
_journal_page_first     m1047
_journal_page_last     m1048
_journal_paper_category     QM
_journal_coeditor_code     WM2509
_publ_contact_author_name     'Dr Graham Smith'
_publ_contact_author_address
;
    Faculty of Science and Technology
    Queensland University of Technology
    GPO Box 2434, Brisbane, Queensland 4001, Australia
;
_publ_contact_author_email     g.smith@qut.edu.au
_publ_contact_author_fax     ' 61 7 3138 1804 '
_publ_contact_author_phone     ' 61 7 3300 2667 '
_publ_section_title
;
Poly[di-\m-aqua-bis(\m-2-amino-4-nitrobenzoato)dicaesium]
;
loop_
    _publ_author_name
    _publ_author_address
    'Graham Smith'
;
  Faculty of Science and Technology
  Queensland University of Technology
  GPO Box 2434, Brisbane, Queensland 4001, Australia
;
    'Urs D. Wermuth'
;
  Faculty of Science and Technology
  Queensland University of Technology
  GPO Box 2434, Brisbane, Queensland 4001, Australia
;
data_I
_audit_creation_method     SHELXL97
_chemical_name_systematic
;
Poly[di-\m-aqua-bis(\m-2-amino-4-nitrobenzoato)dicaesium]
;
_chemical_name_common     'cesium 4-nitroanthranilate monohydrate'
_chemical_formula_moiety     'C14 H14 Cs2 N4 O10'
_chemical_formula_sum     'C14 H14 Cs2 N4 O10'
_chemical_formula_iupac     '[Cs2 (C7 H5 N2 O4)2 (H2 O)2]'
_chemical_formula_weight     664.12
_chemical_melting_point     ?
_symmetry_cell_setting     monoclinic
_symmetry_space_group_name_H-M     'P 21/n'
_symmetry_space_group_name_Hall     '-P 2yn'
loop_
    _symmetry_equiv_pos_as_xyz
    'x, y, z'
    '-x+1/2, y+1/2, -z+1/2'
    '-x, -y, -z'
    'x+1/2, -y+1/2, z+1/2'
_cell_length_a     15.3615(3)
_cell_length_b     6.9573(2)
_cell_length_c     18.3714(4)
_cell_angle_alpha     90.00
_cell_angle_beta     97.903(2)
_cell_angle_gamma     90.00
_cell_volume     1944.79(8)
_cell_formula_units_Z     4
_cell_measurement_reflns_used     8867
_cell_measurement_theta_min     3.239
_cell_measurement_theta_max     28.72
_cell_measurement_temperature     200(2)
_exptl_crystal_description     'plate'
_exptl_crystal_colour     'red'
_exptl_crystal_size_max     0.40
_exptl_crystal_size_mid     0.30
_exptl_crystal_size_min     0.10
_exptl_crystal_density_diffrn     2.268
_exptl_crystal_density_meas     ?
_exptl_crystal_density_method     'not measured'
_exptl_crystal_F_000     1264
_exptl_absorpt_coefficient_mu     3.812
_exptl_absorpt_correction_type     multi-scan
_exptl_absorpt_process_details     '(CrysAlis PRO; Oxford Diffraction, 2010)'
_exptl_absorpt_correction_T_min     0.411
_exptl_absorpt_correction_T_max     0.980
_exptl_special_details     ?
_diffrn_ambient_temperature     200(2)
_diffrn_radiation_type     MoK\a
_diffrn_radiation_wavelength     0.71073
_diffrn_radiation_source     'Enhance (Mo) X-ray source'
_diffrn_radiation_monochromator     graphite
_diffrn_measurement_device_type     'Oxford Diffraction Gemini-S CCD-detector'
_diffrn_measurement_method     \w
_diffrn_detector_area_resol_mean     16.077
_diffrn_reflns_number     14204
_diffrn_reflns_av_R_equivalents     0.0263
_diffrn_reflns_av_sigmaI/netI     0.0314
_diffrn_reflns_theta_min     3.25
_diffrn_reflns_theta_max     28.79
_diffrn_reflns_theta_full     26.00
_diffrn_measured_fraction_theta_max     0.896
_diffrn_measured_fraction_theta_full     0.998
_diffrn_reflns_limit_h_min     -20
_diffrn_reflns_limit_h_max     20
_diffrn_reflns_limit_k_min     -8
_diffrn_reflns_limit_k_max     9
_diffrn_reflns_limit_l_min     -23
_diffrn_reflns_limit_l_max     23
_diffrn_standards_number     0
_diffrn_standards_interval_count     .
_diffrn_standards_interval_time     .
_diffrn_standards_decay_%     ?
_refine_special_details
;
Refinement of <i>F</i>^2^ against ALL reflections. The weighted <i>R</i>-factor
<i>wR</i> and goodness of fit <i>S</i> are based on <i>F</i>^2^, conventional
<i>R</i>-factors <i>R</i> are based on <i>F</i>, with <i>F</i> set to zero for
negative <i>F</i>^2^. The threshold expression of <i>F</i>^2^ >
\s(<i>F</i>^2^) is used only for calculating <i>R</i>-factors(gt) <i>etc</i>.
and is not relevant to the choice of reflections for refinement.
<i>R</i>-factors based on <i>F</i>^2^ are statistically about twice as large
as those based on <i>F</i>, and <i>R</i>- factors based on ALL data will be
even larger.
;
_reflns_number_total     4555
_reflns_number_gt     3818
_reflns_threshold_expression     I>2\s(I)
_refine_ls_structure_factor_coef     Fsqd
_refine_ls_matrix_type     full
_refine_ls_R_factor_all     0.0334
_refine_ls_R_factor_gt     0.0236
_refine_ls_wR_factor_gt     0.0472
_refine_ls_wR_factor_ref     0.0486
_refine_ls_goodness_of_fit_ref     1.024
_refine_ls_restrained_S_all     1.024
_refine_ls_number_reflns     4555
_refine_ls_number_parameters     303
_refine_ls_number_restraints     0
_refine_ls_hydrogen_treatment     mixed
_refine_ls_weighting_scheme     calc
_refine_ls_weighting_details
                 'calc w=1/[\s^2^(Fo^2^)+(0.0232P)^2^] where P=(Fo^2^+2Fc^2^)/3'
_atom_sites_solution_hydrogens     geom
_atom_sites_solution_primary     direct
_atom_sites_solution_secondary     difmap
_refine_ls_shift/su_max     0.002
_refine_ls_shift/su_mean     0.000
_refine_diff_density_max     0.471
_refine_diff_density_min     -0.901
_refine_ls_extinction_method     none
_refine_ls_extinction_coef     ?
loop_
    _atom_type_symbol
    _atom_type_description
    _atom_type_scat_dispersion_real
    _atom_type_scat_dispersion_imag
    _atom_type_scat_source
    'C' 'C' 0.0033 0.0016
                         'International Tables Vol C Tables 4.2.6.8 and 6.1.1.4'
    'H' 'H' 0.0000 0.0000
                         'International Tables Vol C Tables 4.2.6.8 and 6.1.1.4'
    'N' 'N' 0.0061 0.0033
                         'International Tables Vol C Tables 4.2.6.8 and 6.1.1.4'
    'O' 'O' 0.0106 0.0060
                         'International Tables Vol C Tables 4.2.6.8 and 6.1.1.4'
    'Cs' 'Cs' -0.3680 2.1192
                         'International Tables Vol C Tables 4.2.6.8 and 6.1.1.4'
_computing_data_collection     'CrysAlis PRO (Oxford Diffraction, 2010)'
_computing_cell_refinement     'CrysAlis PRO (Oxford Diffraction, 2010)'
_computing_data_reduction     'CrysAlis PRO (Oxford Diffraction, 2010)'
_computing_structure_solution     'SIR92 (Altomare <i>et al.</i>, 1994)'
_computing_structure_refinement
                      'SHELXL97 (Sheldrick, 2008) within WinGX (Farrugia, 1999)'
_computing_molecular_graphics     'PLATON (Spek, 2009)'
_computing_publication_material     'PLATON (Spek, 2009)'
loop_
    _atom_site_type_symbol
    _atom_site_label
    _atom_site_fract_x
    _atom_site_fract_y
    _atom_site_fract_z
    _atom_site_U_iso_or_equiv
    _atom_site_thermal_displace_type
    _atom_site_calc_flag
    _atom_site_refinement_flags
    _atom_site_occupancy
    Cs Cs1 0.841710(10)
                      -0.10346(2) 0.720680(10)
                                             0.02260(10)
                                                       Uani . . 1.000
    Cs Cs2 0.905290(10)
                      0.22312(3) 0.536160(10)
                                            0.02620(10)
                                                      Uani . . 1.000
    O O1W 0.83714(17) 0.3457(3) 0.68930(14) 0.0301(8) Uani . . 1.000
    O O2W 0.8960(2) -0.2190(4) 0.55795(16) 0.0418(9) Uani . . 1.000
    O O11A 0.26335(13) 0.4294(3) 0.47800(11) 0.0320(7) Uani . . 1.000
    O O11B 1.01545(12) 0.4344(3) 0.26444(11) 0.0278(7) Uani . . 1.000
    O O12A 0.29653(13) 0.3889(3) 0.36507(11) 0.0274(6) Uani . . 1.000
    O O12B 0.97730(13) 0.4711(3) 0.37664(11) 0.0308(7) Uani . . 1.000
    O O41A 0.71088(13) 0.0800(3) 0.53048(14) 0.0398(8) Uani . . 1.000
    O O41B 0.54158(14) 0.4375(4) 0.20587(13) 0.0476(9) Uani . . 1.000
    O O42A 0.66924(15) 0.1204(3) 0.63677(13) 0.0404(8) Uani . . 1.000
    O O42B 0.58798(14) 0.4656(4) 0.10161(12) 0.0451(8) Uani . . 1.000
    N N2A 0.45730(19) 0.2618(4) 0.34723(15) 0.0282(8) Uani . . 1.000
    N N2B 0.8077(2) 0.4733(4) 0.39156(14) 0.0308(9) Uani . . 1.000
    N N4A 0.65627(16) 0.1286(3) 0.56911(16) 0.0282(8) Uani . . 1.000
    N N4B 0.60057(15) 0.4527(3) 0.16866(14) 0.0254(7) Uani . . 1.000
    C C1A 0.40690(16) 0.3164(4) 0.46641(14) 0.0161(8) Uani . . 1.000
    C C1B 0.86323(17) 0.4523(4) 0.27425(15) 0.0177(8) Uani . . 1.000
    C C2A 0.47163(18) 0.2593(3) 0.42261(15) 0.0183(8) Uani . . 1.000
    C C2B 0.79362(17) 0.4629(4) 0.31685(15) 0.0195(8) Uani . . 1.000
    C C3A 0.55438(17) 0.2026(4) 0.45856(16) 0.0206(8) Uani . . 1.000
    C C3B 0.70712(18) 0.4587(4) 0.28022(15) 0.0208(8) Uani . . 1.000
    C C4A 0.56969(17) 0.1972(4) 0.53363(16) 0.0208(8) Uani . . 1.000
    C C4B 0.69270(17) 0.4511(4) 0.20513(15) 0.0190(8) Uani . . 1.000
    C C5A 0.50738(18) 0.2486(3) 0.57821(16) 0.0210(8) Uani . . 1.000
    C C5B 0.75952(18) 0.4438(4) 0.16125(15) 0.0216(8) Uani . . 1.000
    C C6A 0.42732(17) 0.3090(4) 0.54248(15) 0.0192(8) Uani . . 1.000
    C C6B 0.84406(17) 0.4416(4) 0.19793(15) 0.0200(8) Uani . . 1.000
    C C11A 0.31553(17) 0.3831(4) 0.43413(15) 0.0190(8) Uani . . 1.000
    C C11B 0.95942(18) 0.4511(4) 0.30752(16) 0.0219(8) Uani . . 1.000
    H H3B 0.65990 0.46120 0.30690 0.0250 Uiso calc R 1.000
    H H5B 0.74790 0.44050 0.11020 0.0260 Uiso calc R 1.000
    H H21B 0.764(2) 0.501(4) 0.4175(17) 0.030(9) Uiso . . 1.000
    H H3A 0.59870 0.16870 0.43130 0.0250 Uiso calc R 1.000
    H H22B 0.857(2) 0.507(4) 0.4101(17) 0.029(9) Uiso . . 1.000
    H H5A 0.51900 0.24270 0.62920 0.0250 Uiso calc R 1.000
    H H6A 0.38460 0.34700 0.57080 0.0230 Uiso calc R 1.000
    H H6B 0.89050 0.43270 0.17050 0.0240 Uiso calc R 1.000
    H H11W 0.888(3) 0.411(6) 0.699(2) 0.084(16) Uiso . . 1.000
    H H12W 0.797(3) 0.425(5) 0.673(2) 0.048(14) Uiso . . 1.000
    H H21A 0.404(3) 0.271(5) 0.326(2) 0.059(13) Uiso . . 1.000
    H H21W 0.849(3) -0.282(5) 0.547(2) 0.037(13) Uiso . . 1.000
    H H22A 0.487(2) 0.182(5) 0.3227(18) 0.039(10) Uiso . . 1.000
    H H22W 0.932(3) -0.289(6) 0.581(2) 0.056(13) Uiso . . 1.000
loop_
    _atom_site_aniso_label
    _atom_site_aniso_U_11
    _atom_site_aniso_U_22
    _atom_site_aniso_U_33
    _atom_site_aniso_U_12
    _atom_site_aniso_U_13
    _atom_site_aniso_U_23
    Cs1 0.02130(10)
                  0.02410(10)
                            0.02240(10)
                                      0.00210(10)
                                                0.00350(10)
                                                          -0.00060(10)
    Cs2 0.02510(10)
                  0.02820(10)
                            0.02420(10)
                                      -0.00130(10)
                                                 -0.00080(10)
                                                            -0.00020(10)
    O1W 0.0246(13) 0.0298(12) 0.0338(14) -0.0002(11) -0.0029(10) 0.0040(11)
    O2W 0.0317(15) 0.0376(14) 0.0520(18) -0.0006(13) -0.0084(13) 0.0074(12)
    O11A 0.0207(10) 0.0497(13) 0.0255(12) 0.0087(10) 0.0024(9) -0.0078(10)
    O11B 0.0145(10) 0.0370(12) 0.0316(12) 0.0014(9) 0.0022(9) -0.0027(9)
    O12A 0.0236(10) 0.0377(12) 0.0198(11) 0.0084(9) -0.0007(8) 0.0013(9)
    O12B 0.0235(11) 0.0430(12) 0.0241(11) 0.0009(10) -0.0035(9) -0.0032(10)
    O41A 0.0172(11) 0.0420(14) 0.0602(17) 0.0041(10) 0.0050(11) -0.0026(12)
    O41B 0.0195(11) 0.0811(19) 0.0434(15) 0.0017(12) 0.0087(11) 0.0026(13)
    O42A 0.0311(12) 0.0438(13) 0.0408(15) 0.0044(10) -0.0141(11) -0.0011(11)
    O42B 0.0272(12) 0.0750(17) 0.0295(13) -0.0086(12) -0.0086(10) 0.0112(12)
    N2A 0.0280(15) 0.0360(15) 0.0216(14) 0.0063(12) 0.0074(12) -0.0002(12)
    N2B 0.0230(14) 0.0484(17) 0.0210(14) 0.0039(13) 0.0027(12) -0.0008(12)
    N4A 0.0173(12) 0.0200(12) 0.0448(17) -0.0038(10) -0.0050(12) -0.0019(12)
    N4B 0.0194(12) 0.0280(12) 0.0280(14) 0.0009(10) 0.0006(11) 0.0016(11)
    C1A 0.0161(13) 0.0131(12) 0.0187(14) 0.0014(10) 0.0009(10) -0.0018(10)
    C1B 0.0181(13) 0.0151(12) 0.0193(14) 0.0014(11) 0.0005(11) -0.0011(11)
    C2A 0.0211(14) 0.0120(13) 0.0223(15) -0.0008(10) 0.0049(11) 0.0004(10)
    C2B 0.0216(14) 0.0184(12) 0.0184(14) 0.0012(11) 0.0024(11) 0.0004(11)
    C3A 0.0170(14) 0.0163(13) 0.0300(16) -0.0024(11) 0.0083(11) -0.0021(12)
    C3B 0.0181(14) 0.0212(13) 0.0241(15) -0.0004(11) 0.0062(11) 0.0004(12)
    C4A 0.0151(13) 0.0136(12) 0.0320(17) -0.0027(11) -0.0031(12) -0.0004(12)
    C4B 0.0140(13) 0.0173(12) 0.0247(15) -0.0007(11) -0.0011(11) 0.0009(11)
    C5A 0.0238(15) 0.0182(14) 0.0197(15) -0.0023(11) -0.0017(12) 0.0002(11)
    C5B 0.0222(14) 0.0246(14) 0.0176(14) -0.0023(12) 0.0009(11) 0.0003(12)
    C6A 0.0181(13) 0.0193(13) 0.0211(15) 0.0008(11) 0.0056(11) -0.0017(11)
    C6B 0.0209(14) 0.0193(13) 0.0208(14) -0.0004(11) 0.0061(11) -0.0025(11)
    C11A 0.0190(14) 0.0162(13) 0.0217(15) -0.0002(11) 0.0025(11) -0.0016(11)
    C11B 0.0216(14) 0.0189(13) 0.0248(16) -0.0016(11) 0.0021(12) -0.0001(12)
_geom_special_details
;
Bond distances, angles <i>etc</i>. have been calculated using the rounded
fractional coordinates. All su's are estimated from the variances of the
(full) variance-covariance matrix. The cell e.s.d.'s are taken into account in
the estimation of distances, angles and torsion angles
;
loop_
    _geom_bond_atom_site_label_1
    _geom_bond_atom_site_label_2
    _geom_bond_site_symmetry_1
    _geom_bond_site_symmetry_2
    _geom_bond_distance
    _geom_bond_publ_flag
    Cs1 O1W . . 3.177(2) yes
    Cs1 O2W . . 3.311(3) yes
    Cs1 O42A . . 3.271(2) yes
    Cs1 O1W . 2_646 3.414(3) yes
    Cs1 O42A . 2_646 3.271(2) yes
    Cs1 O12A . 3_656 3.165(2) yes
    Cs1 O11B . 3_756 3.166(2) yes
    Cs1 O12A . 4_555 3.202(2) yes
    Cs1 O41B . 4_555 3.326(2) yes
    Cs2 O1W . . 3.248(3) yes
    Cs2 O2W . . 3.108(3) yes
    Cs2 O41A . . 3.136(2) yes
    Cs2 N2B . . 3.352(3) yes
    Cs2 O42B . 2_645 3.114(2) yes
    Cs2 O12B . 3_766 3.090(2) yes
    Cs2 O42B . 4_555 3.181(2) yes
    O11A C11A . . 1.254(3) no
    O11B C11B . . 1.252(3) no
    O12A C11A . . 1.263(3) no
    O12B C11B . . 1.269(4) no
    O41A N4A . . 1.219(3) no
    O41B N4B . . 1.212(3) no
    O42A N4A . . 1.233(4) no
    O42B N4B . . 1.224(3) no
    O1W H11W . . 0.90(5) no
    O1W H12W . . 0.85(4) no
    O2W H21W . . 0.85(4) no
    O2W H22W . . 0.81(4) no
    N2A C2A . . 1.372(4) no
    N2B C2B . . 1.362(4) no
    N4A C4A . . 1.478(4) no
    N4B C4B . . 1.480(4) no
    N2A H21A . . 0.86(4) no
    N2A H22A . . 0.88(3) no
    N2B H21B . . 0.90(3) no
    N2B H22B . . 0.82(3) no
    C1A C2A . . 1.419(4) no
    C1A C6A . . 1.391(4) no
    C1A C11A . . 1.519(4) no
    C1B C2B . . 1.411(4) no
    C1B C6B . . 1.395(4) no
    C1B C11B . . 1.519(4) no
    C2A C3A . . 1.406(4) no
    C2B C3B . . 1.405(4) no
    C3A C4A . . 1.367(4) no
    C3B C4B . . 1.368(4) no
    C4A C5A . . 1.389(4) no
    C4B C5B . . 1.391(4) no
    C5A C6A . . 1.378(4) no
    C5B C6B . . 1.379(4) no
    C3A H3A . . 0.9300 no
    C3B H3B . . 0.9300 no
    C5A H5A . . 0.9300 no
    C5B H5B . . 0.9300 no
    C6A H6A . . 0.9300 no
    C6B H6B . . 0.9300 no
loop_
    _geom_angle_atom_site_label_1
    _geom_angle_atom_site_label_2
    _geom_angle_atom_site_label_3
    _geom_angle_site_symmetry_1
    _geom_angle_site_symmetry_2
    _geom_angle_site_symmetry_3
    _geom_angle
    _geom_angle_publ_flag
    O1W Cs1 O2W . . . 94.42(7) no
    O1W Cs1 O42A . . . 56.62(6) no
    O1W Cs1 O1W . . 2_646 100.99(6) no
    O1W Cs1 O42A . . 2_646 136.12(6) no
    O1W Cs1 O12A . . 3_656 122.03(6) no
    O1W Cs1 O11B . . 3_756 136.78(6) no
    O1W Cs1 O12A . . 4_555 71.93(6) no
    O1W Cs1 O41B . . 4_555 68.98(7) no
    O2W Cs1 O42A . . . 88.76(7) no
    O1W Cs1 O2W 2_646 . . 137.01(7) no
    O2W Cs1 O42A . . 2_646 128.85(6) no
    O2W Cs1 O12A . . 3_656 68.49(6) no
    O2W Cs1 O11B . . 3_756 69.14(6) no
    O2W Cs1 O12A . . 4_555 166.24(6) no
    O2W Cs1 O41B . . 4_555 70.16(7) no
    O1W Cs1 O42A 2_646 . . 67.92(6) no
    O42A Cs1 O42A . . 2_646 121.97(6) no
    O12A Cs1 O42A 3_656 . . 67.64(5) no
    O11B Cs1 O42A 3_756 . . 153.35(5) no
    O12A Cs1 O42A 4_555 . . 85.11(5) no
    O41B Cs1 O42A 4_555 . . 119.55(6) no
    O1W Cs1 O42A 2_646 . 2_646 54.41(6) no
    O1W Cs1 O12A 2_646 . 3_656 69.30(5) no
    O1W Cs1 O11B 2_646 . 3_756 118.49(5) no
    O1W Cs1 O12A 2_646 . 4_555 50.69(5) no
    O1W Cs1 O41B 2_646 . 4_555 152.73(6) no
    O12A Cs1 O42A 3_656 . 2_646 85.71(5) no
    O11B Cs1 O42A 3_756 . 2_646 67.36(5) no
    O12A Cs1 O42A 4_555 . 2_646 64.51(5) no
    O41B Cs1 O42A 4_555 . 2_646 114.78(6) no
    O11B Cs1 O12A 3_756 . 3_656 89.79(5) no
    O12A Cs1 O12A 3_656 . 4_555 119.86(5) no
    O12A Cs1 O41B 3_656 . 4_555 137.81(6) no
    O11B Cs1 O12A 3_756 . 4_555 119.61(5) no
    O11B Cs1 O41B 3_756 . 4_555 67.85(6) no
    O12A Cs1 O41B 4_555 . 4_555 102.33(6) no
    O1W Cs2 O2W . . . 97.03(7) no
    O1W Cs2 O41A . . . 72.14(6) no
    O1W Cs2 N2B . . . 112.82(6) no
    O1W Cs2 O42B . . 2_645 154.92(6) no
    O1W Cs2 O12B . . 3_766 66.73(6) no
    O1W Cs2 O42B . . 4_555 98.84(6) no
    O2W Cs2 O41A . . . 68.26(7) no
    O2W Cs2 N2B . . . 126.34(7) no
    O2W Cs2 O42B . . 2_645 62.78(7) no
    O2W Cs2 O12B . . 3_766 130.43(7) no
    O2W Cs2 O42B . . 4_555 66.20(7) no
    O41A Cs2 N2B . . . 79.54(7) no
    O41A Cs2 O42B . . 2_645 85.88(6) no
    O12B Cs2 O41A 3_766 . . 136.14(6) no
    O41A Cs2 O42B . . 4_555 131.93(6) no
    O42B Cs2 N2B 2_645 . . 73.49(7) no
    O12B Cs2 N2B 3_766 . . 102.64(6) no
    O42B Cs2 N2B 4_555 . . 142.10(7) no
    O12B Cs2 O42B 3_766 . 2_645 137.32(6) no
    O42B Cs2 O42B 2_645 . 4_555 86.77(6) no
    O12B Cs2 O42B 3_766 . 4_555 70.52(6) no
    Cs1 O1W Cs2 . . . 84.10(5) no
    Cs1 O1W Cs1 . . 2_656 90.76(6) no
    Cs1 O1W Cs2 2_656 . . 145.43(8) no
    Cs1 O2W Cs2 . . . 84.13(7) no
    Cs1 O11B C11B 3_756 . . 122.77(17) no
    Cs1 O12A C11A 3_656 . . 121.78(17) no
    Cs1 O12A C11A 4_454 . . 143.20(18) no
    Cs1 O12A Cs1 3_656 . 4_454 95.00(5) no
    Cs2 O12B C11B 3_766 . . 128.65(17) no
    Cs2 O41A N4A . . . 128.40(18) no
    Cs1 O41B N4B 4_454 . . 141.79(19) no
    Cs1 O42A N4A . . . 120.36(17) no
    Cs1 O42A Cs1 . . 2_656 91.71(6) no
    Cs1 O42A N4A 2_656 . . 139.56(16) no
    Cs2 O42B N4B 2_655 . . 147.4(2) no
    Cs2 O42B N4B 4_454 . . 111.06(17) no
    Cs2 O42B Cs2 2_655 . 4_454 93.23(6) no
    Cs1 O1W H12W . . . 134(3) no
    Cs2 O1W H11W . . . 86(2) no
    Cs2 O1W H12W . . . 100(3) no
    H11W O1W H12W . . . 108(4) no
    Cs1 O1W H11W 2_656 . . 126(3) no
    Cs1 O1W H12W 2_656 . . 61(3) no
    Cs1 O1W H11W . . . 118(3) no
    Cs2 O2W H21W . . . 122(3) no
    Cs2 O2W H22W . . . 128(3) no
    H21W O2W H22W . . . 108(4) no
    Cs1 O2W H21W . . . 92(3) no
    Cs1 O2W H22W . . . 85(3) no
    Cs2 N2B C2B . . . 139.7(2) no
    O42A N4A C4A . . . 118.1(2) no
    O41A N4A C4A . . . 118.9(3) no
    O41A N4A O42A . . . 123.1(3) no
    O41B N4B C4B . . . 119.1(2) no
    O41B N4B O42B . . . 123.2(2) no
    O42B N4B C4B . . . 117.7(2) no
    C2A N2A H21A . . . 118(3) no
    H21A N2A H22A . . . 110(3) no
    C2A N2A H22A . . . 119(2) no
    Cs2 N2B H21B . . . 88.6(19) no
    C2B N2B H21B . . . 121(2) no
    C2B N2B H22B . . . 116(2) no
    H21B N2B H22B . . . 116(3) no
    Cs2 N2B H22B . . . 62(2) no
    C6A C1A C11A . . . 118.2(2) no
    C2A C1A C6A . . . 118.7(2) no
    C2A C1A C11A . . . 123.1(2) no
    C2B C1B C11B . . . 123.1(2) no
    C6B C1B C11B . . . 117.6(2) no
    C2B C1B C6B . . . 119.3(2) no
    N2A C2A C1A . . . 122.8(3) no
    N2A C2A C3A . . . 119.1(3) no
    C1A C2A C3A . . . 118.1(2) no
    N2B C2B C1B . . . 122.3(3) no
    C1B C2B C3B . . . 118.2(2) no
    N2B C2B C3B . . . 119.5(3) no
    C2A C3A C4A . . . 120.0(3) no
    C2B C3B C4B . . . 119.7(3) no
    C3A C4A C5A . . . 123.4(3) no
    N4A C4A C3A . . . 118.3(2) no
    N4A C4A C5A . . . 118.3(3) no
    C3B C4B C5B . . . 123.8(3) no
    N4B C4B C5B . . . 118.3(2) no
    N4B C4B C3B . . . 117.9(2) no
    C4A C5A C6A . . . 116.1(3) no
    C4B C5B C6B . . . 116.0(2) no
    C1A C6A C5A . . . 123.6(3) no
    C1B C6B C5B . . . 123.1(2) no
    O11A C11A O12A . . . 123.9(3) no
    O11A C11A C1A . . . 117.7(2) no
    O12A C11A C1A . . . 118.4(2) no
    O11B C11B C1B . . . 117.5(2) no
    O12B C11B C1B . . . 117.8(2) no
    O11B C11B O12B . . . 124.7(3) no
    C2A C3A H3A . . . 120.00 no
    C4A C3A H3A . . . 120.00 no
    C2B C3B H3B . . . 120.00 no
    C4B C3B H3B . . . 120.00 no
    C4A C5A H5A . . . 122.00 no
    C6A C5A H5A . . . 122.00 no
    C4B C5B H5B . . . 122.00 no
    C6B C5B H5B . . . 122.00 no
    C1A C6A H6A . . . 118.00 no
    C5A C6A H6A . . . 118.00 no
    C1B C6B H6B . . . 118.00 no
    C5B C6B H6B . . . 118.00 no
loop_
    _geom_torsion_atom_site_label_1
    _geom_torsion_atom_site_label_2
    _geom_torsion_atom_site_label_3
    _geom_torsion_atom_site_label_4
    _geom_torsion_site_symmetry_1
    _geom_torsion_site_symmetry_2
    _geom_torsion_site_symmetry_3
    _geom_torsion_site_symmetry_4
    _geom_torsion
    _geom_torsion_publ_flag
    O2W Cs1 O1W Cs2 . . . . -4.20(7) no
    O2W Cs1 O1W Cs1 . . . 2_656 141.55(7) no
    O42A Cs1 O1W Cs2 . . . . -89.79(7) no
    O42A Cs1 O1W Cs1 . . . 2_656 55.96(6) no
    O1W Cs1 O1W Cs2 2_646 . . . -143.87(6) no
    O1W Cs1 O1W Cs1 2_646 . . 2_656 1.88(7) no
    O42A Cs1 O1W Cs2 2_646 . . . 166.94(6) no
    O42A Cs1 O1W Cs1 2_646 . . 2_656 -47.32(10) no
    O12A Cs1 O1W Cs2 3_656 . . . -71.52(7) no
    O12A Cs1 O1W Cs1 3_656 . . 2_656 74.23(7) no
    O11B Cs1 O1W Cs2 3_756 . . . 59.73(9) no
    O11B Cs1 O1W Cs1 3_756 . . 2_656 -154.52(6) no
    O12A Cs1 O1W Cs2 4_555 . . . 174.05(7) no
    O12A Cs1 O1W Cs1 4_555 . . 2_656 -40.21(5) no
    O41B Cs1 O1W Cs2 4_555 . . . 62.57(6) no
    O41B Cs1 O1W Cs1 4_555 . . 2_656 -151.68(7) no
    O1W Cs1 O2W Cs2 . . . . 4.39(7) no
    O42A Cs1 O2W Cs2 . . . . 60.77(6) no
    O1W Cs1 O2W Cs2 2_646 . . . 115.69(8) no
    O42A Cs1 O2W Cs2 2_646 . . . -167.73(5) no
    O12A Cs1 O2W Cs2 3_656 . . . 127.16(8) no
    O11B Cs1 O2W Cs2 3_756 . . . -134.45(8) no
    O41B Cs1 O2W Cs2 4_555 . . . -61.39(7) no
    O1W Cs1 O42A N4A . . . . 94.23(19) no
    O1W Cs1 O42A Cs1 . . . 2_656 -59.92(6) no
    O2W Cs1 O42A N4A . . . . -1.89(19) no
    O2W Cs1 O42A Cs1 . . . 2_656 -156.03(6) no
    O1W Cs1 O42A N4A 2_646 . . . -144.9(2) no
    O1W Cs1 O42A Cs1 2_646 . . 2_656 60.99(5) no
    O42A Cs1 O42A N4A 2_646 . . . -138.46(18) no
    O42A Cs1 O42A Cs1 2_646 . . 2_656 67.40(7) no
    O12A Cs1 O42A N4A 3_656 . . . -69.08(18) no
    O12A Cs1 O42A Cs1 3_656 . . 2_656 136.78(7) no
    O11B Cs1 O42A N4A 3_756 . . . -35.0(3) no
    O11B Cs1 O42A Cs1 3_756 . . 2_656 170.83(9) no
    O12A Cs1 O42A N4A 4_555 . . . 165.78(19) no
    O12A Cs1 O42A Cs1 4_555 . . 2_656 11.64(5) no
    O41B Cs1 O42A N4A 4_555 . . . 64.4(2) no
    O41B Cs1 O42A Cs1 4_555 . . 2_656 -89.77(7) no
    O1W Cs1 O1W Cs1 . . 2_646 2_646 161.87(6) no
    O1W Cs1 O1W Cs2 . . 2_646 2_646 -117.46(12) no
    O2W Cs1 O1W Cs1 . . 2_646 2_646 53.01(11) no
    O2W Cs1 O1W Cs2 . . 2_646 2_646 133.68(12) no
    O42A Cs1 O1W Cs1 . . 2_646 2_646 115.00(7) no
    O42A Cs1 O1W Cs2 . . 2_646 2_646 -164.33(14) no
    O1W Cs1 O42A Cs1 . . 2_646 2_646 121.80(8) no
    O1W Cs1 O42A N4A . . 2_646 2_646 -22.7(3) no
    O2W Cs1 O42A Cs1 . . 2_646 2_646 -69.58(9) no
    O2W Cs1 O42A N4A . . 2_646 2_646 145.9(3) no
    O42A Cs1 O42A Cs1 . . 2_646 2_646 48.46(7) no
    O42A Cs1 O42A N4A . . 2_646 2_646 -96.1(3) no
    O1W Cs1 O12A Cs1 . . 3_656 2_646 -131.61(6) no
    O1W Cs1 O12A C11A . . 3_656 3_656 47.2(2) no
    O2W Cs1 O12A Cs1 . . 3_656 2_646 146.96(8) no
    O2W Cs1 O12A C11A . . 3_656 3_656 -34.2(2) no
    O42A Cs1 O12A Cs1 . . 3_656 2_646 -115.17(7) no
    O42A Cs1 O12A C11A . . 3_656 3_656 63.7(2) no
    O1W Cs1 O11B C11B . . 3_756 3_756 -43.5(2) no
    O2W Cs1 O11B C11B . . 3_756 3_756 30.0(2) no
    O42A Cs1 O11B C11B . . 3_756 3_756 65.8(2) no
    O1W Cs1 O12A Cs1 . . 4_555 2_656 44.36(6) no
    O1W Cs1 O12A C11A . . 4_555 4_555 -134.0(3) no
    O42A Cs1 O12A Cs1 . . 4_555 2_656 -12.08(5) no
    O42A Cs1 O12A C11A . . 4_555 4_555 169.6(3) no
    O1W Cs1 O41B N4B . . 4_555 4_555 -117.3(3) no
    O2W Cs1 O41B N4B . . 4_555 4_555 -14.2(3) no
    O42A Cs1 O41B N4B . . 4_555 4_555 -90.9(3) no
    O2W Cs2 O1W Cs1 . . . . 4.49(7) no
    O2W Cs2 O1W Cs1 . . . 2_656 -78.23(13) no
    O41A Cs2 O1W Cs1 . . . . 68.91(6) no
    O41A Cs2 O1W Cs1 . . . 2_656 -13.81(11) no
    N2B Cs2 O1W Cs1 . . . . 138.88(6) no
    N2B Cs2 O1W Cs1 . . . 2_656 56.16(14) no
    O42B Cs2 O1W Cs1 2_645 . . . 38.99(17) no
    O42B Cs2 O1W Cs1 2_645 . . 2_656 -43.7(2) no
    O12B Cs2 O1W Cs1 3_766 . . . -126.67(7) no
    O12B Cs2 O1W Cs1 3_766 . . 2_656 150.61(14) no
    O42B Cs2 O1W Cs1 4_555 . . . -62.41(7) no
    O42B Cs2 O1W Cs1 4_555 . . 2_656 -145.14(12) no
    O1W Cs2 O2W Cs1 . . . . -4.31(7) no
    O41A Cs2 O2W Cs1 . . . . -71.86(7) no
    N2B Cs2 O2W Cs1 . . . . -129.46(7) no
    O42B Cs2 O2W Cs1 2_645 . . . -168.65(9) no
    O12B Cs2 O2W Cs1 3_766 . . . 60.98(10) no
    O42B Cs2 O2W Cs1 4_555 . . . 92.29(7) no
    O1W Cs2 O41A N4A . . . . 16.2(2) no
    O2W Cs2 O41A N4A . . . . 121.7(2) no
    N2B Cs2 O41A N4A . . . . -102.1(2) no
    O42B Cs2 O41A N4A 2_645 . . . -176.1(2) no
    O12B Cs2 O41A N4A 3_766 . . . -4.7(3) no
    O42B Cs2 O41A N4A 4_555 . . . 102.0(2) no
    O1W Cs2 N2B C2B . . . . -161.7(3) no
    O2W Cs2 N2B C2B . . . . -43.4(3) no
    O41A Cs2 N2B C2B . . . . -96.3(3) no
    O42B Cs2 N2B C2B 2_645 . . . -7.5(3) no
    O12B Cs2 N2B C2B 3_766 . . . 128.5(3) no
    O42B Cs2 N2B C2B 4_555 . . . 54.0(4) no
    O1W Cs2 O42B N4B . . 2_645 2_645 116.9(3) no
    O1W Cs2 O42B Cs2 . . 2_645 3_756 -104.03(13) no
    O2W Cs2 O42B N4B . . 2_645 2_645 156.1(3) no
    O2W Cs2 O42B Cs2 . . 2_645 3_756 -64.82(8) no
    O41A Cs2 O42B N4B . . 2_645 2_645 88.5(3) no
    O41A Cs2 O42B Cs2 . . 2_645 3_756 -132.46(7) no
    N2B Cs2 O42B N4B . . 2_645 2_645 8.2(3) no
    N2B Cs2 O42B Cs2 . . 2_645 3_756 147.25(8) no
    O1W Cs2 O12B C11B . . 3_766 3_766 33.6(2) no
    O2W Cs2 O12B C11B . . 3_766 3_766 -45.3(2) no
    O41A Cs2 O12B C11B . . 3_766 3_766 55.3(2) no
    N2B Cs2 O12B C11B . . 3_766 3_766 143.3(2) no
    O1W Cs2 O42B Cs2 . . 4_555 3_756 155.41(6) no
    O1W Cs2 O42B N4B . . 4_555 4_555 -2.3(2) no
    O2W Cs2 O42B Cs2 . . 4_555 3_756 61.58(7) no
    O2W Cs2 O42B N4B . . 4_555 4_555 -96.2(2) no
    O41A Cs2 O42B Cs2 . . 4_555 3_756 81.52(9) no
    O41A Cs2 O42B N4B . . 4_555 4_555 -76.2(2) no
    N2B Cs2 O42B Cs2 . . 4_555 3_756 -57.61(13) no
    N2B Cs2 O42B N4B . . 4_555 4_555 144.65(17) no
    Cs1 O11B C11B O12B 3_756 . . . 57.9(3) no
    Cs1 O11B C11B C1B 3_756 . . . -123.6(2) no
    Cs1 O12A C11A O11A 3_656 . . . -68.7(3) no
    Cs1 O12A C11A C1A 3_656 . . . 111.4(2) no
    Cs1 O12A C11A O11A 4_454 . . . 113.3(3) no
    Cs1 O12A C11A C1A 4_454 . . . -66.7(4) no
    Cs2 O12B C11B O11B 3_766 . . . 55.1(4) no
    Cs2 O12B C11B C1B 3_766 . . . -123.3(2) no
    Cs2 O41A N4A O42A . . . . -54.8(3) no
    Cs2 O41A N4A C4A . . . . 126.4(2) no
    Cs1 O41B N4B O42B 4_454 . . . -40.7(4) no
    Cs1 O41B N4B C4B 4_454 . . . 140.9(2) no
    Cs1 O42A N4A O41A . . . . -10.5(3) no
    Cs1 O42A N4A C4A . . . . 168.30(16) no
    Cs1 O42A N4A O41A 2_656 . . . 127.3(2) no
    Cs1 O42A N4A C4A 2_656 . . . -53.9(4) no
    Cs2 O42B N4B O41B 2_655 . . . 110.6(3) no
    Cs2 O42B N4B C4B 2_655 . . . -70.9(4) no
    Cs2 O42B N4B O41B 4_454 . . . -24.9(3) no
    Cs2 O42B N4B C4B 4_454 . . . 153.57(17) no
    Cs2 N2B C2B C1B . . . . -58.5(4) no
    Cs2 N2B C2B C3B . . . . 120.3(3) no
    O41A N4A C4A C3A . . . . 0.2(4) no
    O41A N4A C4A C5A . . . . 178.8(2) no
    O42A N4A C4A C3A . . . . -178.6(2) no
    O42A N4A C4A C5A . . . . -0.1(4) no
    O41B N4B C4B C3B . . . . -8.7(4) no
    O41B N4B C4B C5B . . . . 171.9(3) no
    O42B N4B C4B C3B . . . . 172.7(3) no
    O42B N4B C4B C5B . . . . -6.7(4) no
    C6A C1A C2A N2A . . . . 180.0(3) no
    C6A C1A C2A C3A . . . . -1.6(4) no
    C11A C1A C2A N2A . . . . 0.8(4) no
    C11A C1A C2A C3A . . . . 179.2(2) no
    C2A C1A C6A C5A . . . . -0.1(4) no
    C11A C1A C6A C5A . . . . 179.1(2) no
    C2A C1A C11A O11A . . . . 179.7(2) no
    C2A C1A C11A O12A . . . . -0.4(4) no
    C6A C1A C11A O11A . . . . 0.5(4) no
    C6A C1A C11A O12A . . . . -179.6(3) no
    C6B C1B C2B N2B . . . . 179.9(3) no
    C6B C1B C2B C3B . . . . 1.1(4) no
    C11B C1B C2B N2B . . . . 0.1(4) no
    C11B C1B C2B C3B . . . . -178.6(3) no
    C2B C1B C6B C5B . . . . 1.0(4) no
    C11B C1B C6B C5B . . . . -179.2(3) no
    C2B C1B C11B O11B . . . . 177.5(3) no
    C2B C1B C11B O12B . . . . -3.9(4) no
    C6B C1B C11B O11B . . . . -2.2(4) no
    C6B C1B C11B O12B . . . . 176.3(3) no
    N2A C2A C3A C4A . . . . -179.3(3) no
    C1A C2A C3A C4A . . . . 2.2(4) no
    N2B C2B C3B C4B . . . . 179.1(3) no
    C1B C2B C3B C4B . . . . -2.2(4) no
    C2A C3A C4A N4A . . . . 177.3(2) no
    C2A C3A C4A C5A . . . . -1.1(4) no
    C2B C3B C4B N4B . . . . -178.2(2) no
    C2B C3B C4B C5B . . . . 1.2(4) no
    N4A C4A C5A C6A . . . . -179.1(2) no
    C3A C4A C5A C6A . . . . -0.7(4) no
    N4B C4B C5B C6B . . . . -179.7(2) no
    C3B C4B C5B C6B . . . . 1.0(4) no
    C4A C5A C6A C1A . . . . 1.3(4) no
    C4B C5B C6B C1B . . . . -2.1(4) no
loop_
    _geom_hbond_atom_site_label_D
    _geom_hbond_atom_site_label_H
    _geom_hbond_atom_site_label_A
    _geom_hbond_site_symmetry_A
    _geom_hbond_distance_DH
    _geom_hbond_distance_HA
    _geom_hbond_distance_DA
    _geom_hbond_angle_DHA
    _geom_hbond_publ_flag
    N2A H22A O11B 2_645 0.88(3) 2.35(3) 3.132(3) 148(3) yes
    N2A H21A O12A . 0.86(4) 2.06(4) 2.685(4) 129(3) yes
    N2B H21B O11A 3_666 0.90(3) 2.08(3) 2.848(3) 143(3) yes
    N2B H22B O12B . 0.82(3) 2.04(3) 2.657(4) 131(3) yes
    O1W H11W O11B 3_766 0.90(5) 1.88(4) 2.768(3) 169(3) yes
    O1W H12W O12A 3_666 0.85(4) 1.99(4) 2.839(3) 180(5) yes
    O2W H21W O11A 3_656 0.85(4) 2.01(4) 2.851(4) 179(6) yes
    O2W H22W O12B 3_756 0.81(4) 1.96(4) 2.769(4) 172(4) yes
    C6A H6A O11A . 0.93 2.41 2.762(3) 102 no
    C6B H6B O11B . 0.93 2.40 2.746(3) 102 no
