# Supplementary material for: Poly[di-μ-aqua-bis­(μ-2-amino-4-nitro­benzoato)dicaesium]
Source: Acta Crystallogr Sect E Struct Rep Online. 2011 Jul 9;67(Pt 8):m1047–8. doi: 10.1107/S1600536811026614 (PMC3212135; doi:10.1107/S1600536811026614)
Supplement: Supplementary file 2 [file e-67-m1047-Isup2.hkl]

#
# h,k,l, Fc-squared, Fo-squared, sigma(Fo-squared) and status flag
#
data_I
_shelx_title ' gs11gs12 NAACS'
_shelx_refln_list_code          4
_shelx_F_calc_maximum      513.14
_exptl_crystal_F_000      1264.00
_reflns_d_resolution_high  0.7380
 
loop_
 _symmetry_equiv_pos_as_xyz
 'x, y, z'
 '-x+1/2, y+1/2, -z+1/2'
 '-x, -y, -z'
 'x-1/2, -y-1/2, z-1/2'
 
_cell_length_a    15.3615
_cell_length_b     6.9573
_cell_length_c    18.3714
_cell_angle_alpha  90.000
_cell_angle_beta   97.903
_cell_angle_gamma  90.000
 
_shelx_F_squared_multiplier     1.000
 
loop_
 _refln_index_h
 _refln_index_k
 _refln_index_l
 _refln_F_squared_calc
 _refln_F_squared_meas
 _refln_F_squared_sigma
 _refln_observed_status
   4   0   0    46662.21    44671.85    353.15 o
   6   0   0     1649.86     1616.37     42.41 o
   8   0   0     3364.97     3484.89     77.58 o
  10   0   0      792.48      803.85     65.94 o
  12   0   0    21505.32    20719.00    215.32 o
  14   0   0      810.26      841.81     87.50 o
  16   0   0    24365.14    24444.11    406.31 o
  18   0   0       56.46       10.38    142.60 o
   2   1   0     4573.98     4640.53     85.38 o
   3   1   0    19358.60    20417.62    120.70 o
   4   1   0    33677.97    33612.17    189.99 o
   5   1   0     6036.72     6135.74     63.55 o
   6   1   0      104.89      132.98     19.74 o
   7   1   0       24.16       61.09     18.02 o
   8   1   0    42349.50    41526.89    274.41 o
   9   1   0     2782.30     3172.81    103.12 o
  10   1   0       29.57       44.00     26.02 o
  11   1   0     1025.37     1042.74     53.38 o
  12   1   0    11202.94    11190.70    127.38 o
  13   1   0     2750.07     2842.05     82.20 o
  14   1   0      452.33      539.08     61.31 o
  15   1   0     3137.62     3115.53     90.89 o
  16   1   0        9.24       72.78     66.13 o
  17   1   0      575.39      609.65     79.17 o
  18   1   0      484.11      499.71     82.38 o
  19   1   0     1456.53     1371.11    139.99 o
   0   2   0      240.99      226.20     72.80 o
   1   2   0     6707.48     6582.55     45.54 o
   2   2   0    37369.33    38088.05    236.29 o
   3   2   0       14.94       34.49     17.19 o
   4   2   0    15417.38    15619.23    396.24 o
   5   2   0    28596.55    28383.41    216.94 o
   6   2   0    33506.50    33453.57    191.46 o
   7   2   0    11600.16    11895.52    191.01 o
   8   2   0       31.07       56.66     47.77 o
   9   2   0    10980.92    11310.32    140.99 o
  10   2   0    10547.25    10884.51    129.85 o
  11   2   0     9533.87     9318.68    128.84 o
  12   2   0     2967.45     3087.54     92.54 o
  13   2   0       36.63       57.82     52.65 o
  14   2   0     1370.49     1389.93    110.96 o
  15   2   0      850.38      787.92     76.75 o
  16   2   0     1067.79     1026.71     81.83 o
  17   2   0     2829.62     2898.65    106.91 o
  18   2   0        3.54      109.11     74.01 o
  19   2   0        7.35       30.65     92.43 o
   1   3   0    10543.40    10882.23     86.51 o
   2   3   0    63263.17    58382.51    376.17 o
   3   3   0     2075.19     2001.08     41.48 o
   4   3   0      200.26      209.50     24.45 o
   5   3   0     1048.30     1028.65     42.39 o
   6   3   0     4969.87     4998.99     89.85 o
   7   3   0        2.32       71.39     63.44 o
   8   3   0      438.46      431.68     58.10 o
   9   3   0      578.53      630.12     66.96 o
  10   3   0     5857.94     5754.38    137.12 o
  11   3   0     1742.65     1624.44     88.58 o
  12   3   0      518.43      481.51     62.32 o
  13   3   0      245.16      280.45     59.60 o
  14   3   0    16162.55    16330.04    231.71 o
  15   3   0     1531.43     1556.01     83.67 o
  16   3   0      133.01       80.55     65.93 o
  17   3   0     1237.42     1223.84     86.73 o
  18   3   0     8352.67     8295.06    187.36 o
  19   3   0       97.54      100.98    121.99 o
   0   4   0      380.30      409.41     33.50 o
   1   4   0    21247.93    21409.49    196.06 o
   2   4   0    22106.48    21492.42    231.49 o
   3   4   0    21849.29    21977.76    249.44 o
   4   4   0      764.80      799.34     40.42 o
   5   4   0      238.25      255.35     52.06 o
   6   4   0    37311.07    36726.32    236.71 o
   7   4   0       75.51      180.35     62.83 o
   8   4   0      750.58      770.94     70.79 o
   9   4   0     1082.11     1100.25     78.46 o
  10   4   0    19779.36    19724.39    343.89 o
  11   4   0     1271.26     1612.59     91.95 o
  12   4   0     1287.64     1306.58     72.40 o
  13   4   0     1767.36     1865.11     86.95 o
  14   4   0     1319.02     1372.64     79.31 o
  15   4   0     1565.56     1614.85     98.11 o
  16   4   0       88.95      132.56     89.04 o
  17   4   0     1462.98     1471.15    115.02 o
  18   4   0     1672.39     1545.37    197.96 o
   1   5   0      198.42      218.10     39.99 o
   2   5   0     4386.69     4563.84    108.48 o
   3   5   0     6435.55     6299.50    125.31 o
   4   5   0     1042.12     1084.52     61.03 o
   5   5   0    13240.59    13189.41    138.41 o
   6   5   0      511.92      556.87     57.83 o
   7   5   0     8939.73     8698.20    164.04 o
   8   5   0      172.98      360.28     66.27 o
   9   5   0    13328.70    13229.75    179.45 o
  10   5   0       36.72      199.71     70.96 o
  11   5   0     3737.74     3651.74    131.49 o
  12   5   0       46.74      128.81     80.42 o
  13   5   0     1598.03     1659.29     99.58 o
  14   5   0     1471.16     1394.61    102.78 o
  15   5   0       64.18       64.94     84.24 o
  16   5   0      237.94      211.66     88.18 o
   0   6   0    18730.11    18877.62    291.80 o
   1   6   0     1785.28     1903.92     74.92 o
   2   6   0       68.07       64.13     54.14 o
   3   6   0     8120.99     8112.79    139.73 o
   4   6   0     2011.16     2166.35     75.68 o
   5   6   0      353.24      378.21     56.34 o
   6   6   0      898.90      976.04     69.95 o
   7   6   0      740.63      801.01     65.64 o
   8   6   0      163.00      160.97     59.55 o
   9   6   0      337.14      409.09     66.44 o
  10   6   0      114.37      169.00     71.96 o
  11   6   0     2450.49     2395.19    111.65 o
  12   6   0     1421.67     1421.79    101.33 o
  13   6   0     2619.83     2619.87    243.09 o
  14   6   0       65.16      117.70    142.88 o
  15   6   0     1525.92     1437.60    192.40 o
   1   7   0     3459.35     3559.52     78.26 o
   2   7   0     2256.74     2221.95     86.43 o
   3   7   0     1107.30     1216.52     85.40 o
   4   7   0     4997.78     4917.77    127.29 o
   5   7   0     3460.72     3456.86    113.00 o
   6   7   0      458.40      446.72     76.46 o
   7   7   0      230.74      215.02     68.26 o
   8   7   0     7440.38     7897.12    213.47 o
   9   7   0      439.36      667.47    112.92 o
  10   7   0      367.80      565.10    112.85 o
  11   7   0     2086.56     2033.90    144.21 o
   0   8   0      306.66      428.37     97.38 o
   1   8   0      183.86      147.42     58.04 o
   2   8   0       67.14       54.59     60.62 o
   3   8   0     1489.59     1430.37     93.75 o
   4   8   0      403.22      552.13    100.34 o
   5   8   0     3738.59     3462.46    154.30 o
   6   8   0     1471.43     1380.04    122.96 o
   7   8   0     1932.65     2324.67    144.75 o
   1   9   0     3573.87     3587.99    164.95 o
   2   9   0      448.26      507.73    156.05 o
   3   9   0     2276.70     2091.38    192.78 o
 -19   0   1       27.69      119.12    147.40 o
 -17   0   1      143.72      367.46    118.06 o
 -15   0   1    22884.90    22384.95    258.22 o
 -13   0   1     5759.71     5624.72    135.43 o
 -11   0   1    56042.14    54090.68    318.65 o
  -9   0   1      824.79      877.10     64.81 o
  -7   0   1    11325.92    11169.99    151.00 o
  -5   0   1      494.93      606.03     43.66 o
  -3   0   1    13978.79    13782.85    133.69 o
   3   0   1       21.59      218.14     20.33 o
   5   0   1   179826.45   163475.45   2750.78 o
   7   0   1     5344.39     5588.11    105.76 o
   9   0   1    12683.52    12763.21    172.86 o
  11   0   1       14.89       52.34     63.18 o
  13   0   1     4902.54     4753.59    181.39 o
  15   0   1       70.39       46.91     70.38 o
  17   0   1    15742.48    15875.16    290.86 o
  19   0   1     1440.13     1635.71    192.98 o
 -19   1   1     2976.54     2878.44    118.00 o
 -18   1   1     2365.60     2405.75    105.14 o
 -17   1   1      958.43      921.58     82.74 o
 -16   1   1      573.70      626.06     72.17 o
 -15   1   1     2054.96     2100.80    112.17 o
 -14   1   1     2729.27     2891.02     86.90 o
 -13   1   1       45.53       75.10     54.71 o
 -12   1   1     8588.77     8528.01    126.34 o
 -11   1   1     1287.33     1401.16     63.05 o
 -10   1   1      608.54      615.91     32.86 o
  -9   1   1      475.91      541.87     43.05 o
  -8   1   1    11609.08    12205.34    309.19 o
  -7   1   1    40750.30    39206.21    315.74 o
  -6   1   1      283.52      344.66     40.70 o
  -5   1   1     1887.75     1937.93     62.33 o
  -4   1   1     1085.35     1138.90     38.78 o
  -3   1   1    57424.30    57425.83    524.38 o
  -2   1   1    11262.03    11884.78     71.01 o
  -1   1   1     2006.23     1899.60     40.23 o
   1   1   1     6703.63     7288.77     62.09 o
   2   1   1    20275.53    21042.78    316.00 o
   3   1   1     1789.77     1990.49     38.80 o
   4   1   1    46851.20    46459.51    235.81 o
   5   1   1     4747.89     4618.81     40.80 o
   6   1   1     3915.48     4137.53     39.98 o
   7   1   1      559.98      646.51     25.22 o
   8   1   1     9481.97     9738.86     87.86 o
   9   1   1    26360.57    25920.81    206.58 o
  10   1   1      851.16      943.24     49.63 o
  11   1   1        1.66       48.57     52.20 o
  12   1   1      706.84      684.61     61.57 o
  13   1   1    15838.27    15651.43    151.88 o
  14   1   1     3298.80     3264.72     87.56 o
  15   1   1      391.34      483.96     61.18 o
  16   1   1     1485.49     1415.30     85.75 o
  17   1   1      722.11      799.11     80.39 o
  18   1   1      486.59      600.87     95.79 o
  19   1   1       18.22       76.39    106.92 o
 -20   2   1      763.90      720.22    229.82 o
 -19   2   1     1847.58     1890.85    125.03 o
 -18   2   1     1931.88     1779.91    101.55 o
 -17   2   1      841.28      885.78     81.21 o
 -16   2   1     2782.69     2788.19    102.20 o
 -15   2   1     2592.02     2666.18    113.54 o
 -14   2   1      392.95      490.50     60.35 o
 -13   2   1        6.32       28.08     52.97 o
 -12   2   1     2880.64     2834.09     89.35 o
 -11   2   1      614.36      826.32     57.22 o
 -10   2   1    14748.98    14599.63    144.67 o
  -9   2   1    14162.58    14649.23    131.02 o
  -8   2   1     1955.89     2080.56     87.04 o
  -7   2   1     1683.32     1730.47     61.44 o
  -6   2   1    32051.66    32480.11    229.84 o
  -5   2   1    45991.89    45121.19    204.90 o
  -4   2   1    43799.96    44362.86    209.10 o
  -3   2   1    28306.75    29299.14    127.94 o
  -2   2   1     2715.26     2935.19     45.07 o
  -1   2   1     7766.58     8468.24     70.73 o
   0   2   1       51.25      101.52     15.91 o
   1   2   1    13649.28    13478.81     94.92 o
   2   2   1    27320.44    27886.55    207.31 o
   3   2   1      536.16      562.67     20.69 o
   4   2   1     1839.79     1961.87     38.40 o
   5   2   1     5727.07     5817.07     73.37 o
   6   2   1     4067.23     3858.07     67.36 o
   7   2   1     5857.73     5481.63     92.36 o
   8   2   1     2331.37     2427.63     75.02 o
   9   2   1     3387.66     3467.14     88.37 o
  10   2   1     9726.45     9777.62    123.00 o
  11   2   1    15604.11    15139.53    180.81 o
  12   2   1    11544.87    11529.04    183.11 o
  13   2   1      535.86      605.18     58.53 o
  14   2   1      509.95      537.15     64.61 o
  15   2   1     4720.70     4769.79    115.58 o
  16   2   1     2499.64     2431.00     98.02 o
  17   2   1      846.82      882.76     81.99 o
  18   2   1     1563.35     1689.15     98.97 o
  19   2   1      123.99      190.59    143.98 o
 -19   3   1      109.74      157.19    128.39 o
 -18   3   1      636.39      651.83     82.96 o
 -17   3   1     2855.60     2754.36    108.74 o
 -16   3   1      425.08      424.43     72.28 o
 -15   3   1     1686.82     1612.13     84.65 o
 -14   3   1     1253.22     1264.09     76.19 o
 -13   3   1    23636.68    22692.88    241.78 o
 -12   3   1      274.33      329.13     57.57 o
 -11   3   1      469.86      493.37     56.02 o
 -10   3   1     1897.26     2237.87     75.76 o
  -9   3   1    23343.97    23396.30    204.63 o
  -8   3   1       83.17      139.16     55.25 o
  -7   3   1      265.21      299.25     51.20 o
  -6   3   1      113.67      140.63     20.37 o
  -5   3   1     1707.14     1587.21     55.23 o
  -4   3   1     1636.57     1591.39     38.66 o
  -3   3   1      359.18      330.47     37.66 o
  -2   3   1      546.42      553.76     24.38 o
  -1   3   1    46337.68    45325.74    214.94 o
   0   3   1     9317.19     9330.57     56.35 o
   1   3   1     1149.31     1212.51     30.60 o
   2   3   1     5120.00     5215.28     61.18 o
   3   3   1    48849.99    47716.95    273.08 o
   4   3   1     1511.99     1435.86     48.71 o
   5   3   1       92.43       84.13     18.06 o
   6   3   1     1455.70     1504.22     60.90 o
   7   3   1    42017.68    41536.84    243.83 o
   8   3   1       27.42      144.95     60.29 o
   9   3   1      580.70      631.50     69.67 o
  10   3   1       12.48       63.55     59.48 o
  11   3   1        5.97       47.96     63.76 o
  12   3   1      707.92      700.57     76.31 o
  13   3   1       76.83      158.93     72.49 o
  14   3   1      190.82      177.36     59.04 o
  15   3   1     6769.38     6643.68    130.87 o
  16   3   1      967.04      917.84     78.53 o
  17   3   1       19.72       24.87     66.08 o
  18   3   1      407.63      286.88     96.59 o
  19   3   1     4900.52     4532.23    195.15 o
 -18   4   1      218.61      287.74    168.30 o
 -17   4   1     3951.23     3803.19    148.17 o
 -16   4   1      944.07     1062.18     98.84 o
 -15   4   1        9.05       43.99     81.40 o
 -14   4   1     1916.23     1863.49    100.49 o
 -13   4   1        9.31       45.63     59.29 o
 -12   4   1     7044.86     7093.63    134.48 o
 -11   4   1       11.81       77.84     50.64 o
 -10   4   1     1314.05     1872.28     81.04 o
  -9   4   1     8547.78     8884.74    216.14 o
  -8   4   1     2940.63     2944.31     92.84 o
  -7   4   1      815.33      857.69     66.28 o
  -6   4   1      130.00      174.83     31.89 o
  -5   4   1    41807.37    40903.74    367.52 o
  -4   4   1     4146.90     4145.99     62.87 o
  -3   4   1     6208.32     6192.22     90.66 o
  -2   4   1     3174.53     3184.94     86.66 o
  -1   4   1    47522.47    46402.15    215.77 o
   0   4   1     1444.93     1616.79     69.79 o
   1   4   1     2981.04     3097.22     59.07 o
   2   4   1     6545.93     6314.71    107.54 o
   3   4   1     1385.36     1553.29     67.09 o
   4   4   1     4342.03     4169.51    102.51 o
   5   4   1     1414.07     1400.74     43.32 o
   6   4   1     1037.33     1038.57     46.91 o
   7   4   1    24591.28    24959.87    250.51 o
   8   4   1     3092.35     3190.25     93.31 o
   9   4   1      688.39      734.77     74.41 o
  10   4   1     1079.45     1120.06    102.41 o
  11   4   1    20570.98    20842.09    283.76 o
  12   4   1       30.68      142.30     77.10 o
  13   4   1      441.39      509.69    100.76 o
  14   4   1      731.46      627.86     68.74 o
  15   4   1     4629.15     4726.66    143.02 o
  16   4   1      763.86      770.11     94.31 o
  17   4   1       28.86       97.69     84.02 o
  18   4   1     2268.43     2027.73    230.65 o
 -16   5   1      193.17      247.12    120.31 o
 -15   5   1        1.42       22.97     82.80 o
 -14   5   1      492.24      486.01     90.85 o
 -13   5   1      315.31      382.42     82.63 o
 -12   5   1     1229.66     1343.70     94.00 o
 -11   5   1     2006.68     1987.69     97.88 o
 -10   5   1      381.50      481.47     70.33 o
  -9   5   1     3493.39     3959.38    153.77 o
  -8   5   1     7492.88     7330.54    135.01 o
  -7   5   1     3682.85     3781.80    106.77 o
  -6   5   1    13650.01    13417.92    163.48 o
  -5   5   1      269.44      320.15     51.92 o
  -4   5   1    16804.19    16272.10    149.40 o
  -3   5   1     1637.87     1681.22     64.95 o
  -2   5   1    12424.66    12356.09    114.22 o
  -1   5   1     1077.43     1063.42     48.95 o
   0   5   1     2653.40     2643.27     81.98 o
   1   5   1      361.00      426.52     45.06 o
   2   5   1     1170.94     1141.51     53.97 o
   3   5   1     4118.09     4071.32     77.09 o
   4   5   1     2894.00     2814.92     75.59 o
   5   5   1     1351.57     1304.38     63.66 o
   6   5   1     4128.60     4174.04     91.40 o
   7   5   1      204.42      255.39     52.69 o
   8   5   1     7047.58     6987.93    132.33 o
   9   5   1     2178.29     2270.43     93.22 o
  10   5   1     9911.32    10024.09    166.89 o
  11   5   1       83.98      172.81     75.59 o
  12   5   1     4944.79     4992.28    138.17 o
  13   5   1     1035.93     1133.61    106.26 o
  14   5   1     4109.82     4097.18    196.82 o
  15   5   1      972.20      955.46    100.07 o
  16   5   1        5.09       23.35     94.90 o
  17   5   1       25.29       43.75    160.94 o
 -15   6   1     2383.58     2447.42    224.93 o
 -14   6   1     1747.07     1746.15    213.05 o
 -13   6   1       54.23      107.08    107.23 o
 -12   6   1     2879.91     3067.83    152.65 o
 -11   6   1     3517.75     3816.94    166.81 o
 -10   6   1     2299.55     2142.08    103.06 o
  -9   6   1      113.79      166.10     74.76 o
  -8   6   1     1271.76     1308.64     73.22 o
  -7   6   1     2229.85     2239.26     83.21 o
  -6   6   1       11.26       45.11     51.56 o
  -5   6   1      666.39      737.42     63.64 o
  -4   6   1     1663.63     1633.87     69.59 o
  -3   6   1     1711.73     1658.20     77.21 o
  -2   6   1     1711.91     1683.60     61.81 o
  -1   6   1      377.63      475.53     57.26 o
   0   6   1    14668.68    14839.16    139.18 o
   1   6   1     8347.10     8349.63    106.68 o
   2   6   1     5377.84     5310.71    144.57 o
   3   6   1        1.60       34.18     64.61 o
   4   6   1     1459.47     1466.43     83.05 o
   5   6   1    12134.89    12027.85    147.90 o
   6   6   1     6222.68     6213.75    114.97 o
   7   6   1      281.79      300.75     57.86 o
   8   6   1      729.83      725.06     66.78 o
   9   6   1      594.71      671.73     69.86 o
  10   6   1        1.51        8.28     60.45 o
  11   6   1       22.61       40.60     73.54 o
  12   6   1       17.36       68.01     81.51 o
  13   6   1      799.32      713.87     93.31 o
  14   6   1     1711.68     1553.43    135.29 o
  15   6   1       62.45      -79.33    155.06 o
 -11   7   1        6.30      146.89    110.88 o
 -10   7   1     2564.18     2718.49    192.65 o
  -9   7   1      723.88      783.12    117.89 o
  -8   7   1      204.01      415.92    108.93 o
  -7   7   1     8309.18     8320.87    208.14 o
  -6   7   1     1090.78     1135.12    112.19 o
  -5   7   1       67.10      128.03     97.08 o
  -4   7   1     1743.20     1738.43     91.30 o
  -3   7   1     9217.69     9058.62    193.49 o
  -2   7   1      138.04      194.37     68.09 o
  -1   7   1      623.37      609.86     53.56 o
   0   7   1     5133.11     5186.16    100.32 o
   1   7   1      747.10      819.35     55.57 o
   2   7   1     2731.43     2727.21     80.17 o
   3   7   1     2156.22     2242.09     81.29 o
   4   7   1     2073.44     2181.31     96.89 o
   5   7   1      504.94      560.55     76.67 o
   6   7   1     4665.10     4547.39    131.48 o
   7   7   1       30.41       88.84     70.75 o
   8   7   1       22.46      116.92     78.54 o
   9   7   1     4838.80     4743.57    137.00 o
  10   7   1     1418.98     1430.79    132.27 o
  11   7   1      176.17      147.93    105.82 o
  -8   8   1     1721.97     1708.00    208.17 o
  -7   8   1     1745.11     1674.80    135.47 o
  -6   8   1     4630.06     4473.70    178.43 o
  -5   8   1        2.44       58.85    100.21 o
  -4   8   1     3388.65     3367.60    151.19 o
  -3   8   1      177.68      182.47     73.82 o
  -2   8   1     3602.74     3409.44    104.15 o
  -1   8   1     1217.83     1059.24     72.09 o
   0   8   1     2690.29     2593.91     87.82 o
   1   8   1     3036.99     2991.58     89.21 o
   2   8   1       37.37       32.28     61.53 o
   3   8   1        1.13       13.83     92.48 o
   4   8   1      102.71       98.03    110.61 o
   5   8   1     2455.58     2094.95    139.10 o
   6   8   1      695.54      845.72    118.86 o
   7   8   1       33.70       82.92    112.76 o
  -3   9   1      297.20      345.29    142.12 o
  -2   9   1      820.81      818.78    119.31 o
  -1   9   1      355.49      286.80     92.98 o
   0   9   1     2169.75     2202.54    142.38 o
   1   9   1       11.34       81.55    152.65 o
   2   9   1     3483.49     3722.23    238.09 o
 -18   0   2      149.14      257.50    118.29 o
 -16   0   2     1311.85     1442.95    123.70 o
 -14   0   2    10992.75    10166.41    214.07 o
 -12   0   2     1273.53     1286.59     84.71 o
 -10   0   2    68968.30    69147.59    464.03 o
  -8   0   2     1320.86     1384.16     64.53 o
  -6   0   2    44392.47    43517.80    208.97 o
  -4   0   2     1226.80     1267.34     53.57 o
  -2   0   2    18720.07    18382.51    153.37 o
   2   0   2    25726.92    25358.77    101.89 o
   4   0   2        0.87       34.00     15.99 o
   6   0   2   263315.53   244865.09   5950.95 o
   8   0   2       95.10      135.75     52.14 o
  10   0   2    24517.27    23483.58    682.09 o
  12   0   2      498.95      490.31     89.37 o
  14   0   2      433.37      524.67     80.32 o
  16   0   2       78.87      105.18     93.50 o
  18   0   2     4184.88     4210.80    179.85 o
 -19   1   2     3170.67     3219.09    144.55 o
 -18   1   2     4446.10     4404.30    148.14 o
 -17   1   2     1198.07     1231.14     84.29 o
 -16   1   2      419.73      378.70     67.04 o
 -15   1   2       57.74      110.83     62.09 o
 -14   1   2    12081.14    11340.02    165.26 o
 -13   1   2     1679.65     1767.78     70.77 o
 -12   1   2     8902.62     8633.23    125.12 o
 -11   1   2     1554.44     1667.38     64.31 o
 -10   1   2       55.64       87.47     27.06 o
  -9   1   2     5916.02     6083.00     83.57 o
  -8   1   2     1378.97     1538.79     51.91 o
  -7   1   2    14823.40    14350.15    159.53 o
  -6   1   2    19760.51    19696.97    111.99 o
  -5   1   2        3.44       40.22     27.91 o
  -4   1   2      378.44      380.85     21.54 o
  -3   1   2    18170.50    18025.71    111.90 o
  -2   1   2    53637.38    53298.63    312.05 o
  -1   1   2     3219.54     3243.11     41.93 o
   0   1   2      982.18     1080.66     30.34 o
   1   1   2      203.09      226.30     17.48 o
   2   1   2    37837.26    37814.39    288.56 o
   3   1   2    19386.68    19909.23     81.94 o
   4   1   2     9258.58     9552.58     47.42 o
   5   1   2    17214.97    17664.96     79.60 o
   6   1   2       45.29       89.42     14.05 o
   7   1   2      108.98      196.11     16.60 o
   8   1   2     4065.47     4190.41     64.73 o
   9   1   2    15255.45    15273.82    141.34 o
  10   1   2    13051.41    12828.12    195.91 o
  11   1   2       18.64       64.11     47.55 o
  12   1   2       15.82       73.48     53.98 o
  13   1   2     1191.83     1310.42     69.06 o
  14   1   2    13668.97    13450.00    138.65 o
  15   1   2     1780.40     1779.08     77.44 o
  16   1   2        1.63       20.43     59.93 o
  17   1   2        3.21       32.01     68.83 o
  18   1   2     3153.31     3023.47    133.53 o
  19   1   2     1835.61     1944.76    187.68 o
 -20   2   2     3213.47     2876.34    296.74 o
 -19   2   2     1608.64     1649.83    119.28 o
 -18   2   2      119.53      119.76     77.24 o
 -17   2   2     4874.94     4853.24    148.39 o
 -16   2   2     4820.19     4643.28    110.13 o
 -15   2   2     5670.31     5542.55    110.62 o
 -14   2   2     1080.34     1063.74     67.40 o
 -13   2   2        3.35       58.79     54.45 o
 -12   2   2       76.36      149.45     55.02 o
 -11   2   2     8835.45     8802.06    154.69 o
 -10   2   2     7561.66     8163.78    108.80 o
  -9   2   2     5963.43     6569.23    126.79 o
  -8   2   2     7855.74     7882.33     92.43 o
  -7   2   2       46.99       59.39     12.72 o
  -6   2   2     4182.57     4287.13     46.60 o
  -5   2   2    37767.61    37949.00    147.76 o
  -4   2   2    35519.26    35002.57    182.71 o
  -3   2   2    53051.41    52791.94    240.74 o
  -2   2   2      285.56      275.40     19.78 o
  -1   2   2    73442.30    71691.70    968.42 o
   0   2   2   115160.35   109318.07   3569.50 o
   1   2   2    92147.63    89122.22    959.78 o
   2   2   2    50001.22    49268.22    621.50 o
   3   2   2     4734.90     4870.16     49.63 o
   4   2   2     7245.68     7150.57     72.32 o
   5   2   2     1232.41     1156.02     38.26 o
   6   2   2     6793.00     6807.64     82.66 o
   7   2   2    12500.05    12382.81    128.01 o
   8   2   2     8749.56     9167.46    122.05 o
   9   2   2     2274.32     2289.83     80.18 o
  10   2   2     2718.23     2648.03     89.35 o
  11   2   2    12381.44    12520.35    179.59 o
  12   2   2    12294.30    12083.08    198.25 o
  13   2   2     6527.53     6544.10    196.02 o
  14   2   2       44.98      132.90     74.26 o
  15   2   2     1501.17     1535.40     82.48 o
  16   2   2     4275.17     4308.89    116.99 o
  17   2   2     4112.68     3963.59    118.31 o
  18   2   2      915.81     1065.63     89.38 o
  19   2   2        5.98       57.20    125.69 o
 -19   3   2       65.45       68.54    119.71 o
 -18   3   2      147.16      290.91     84.15 o
 -17   3   2        0.14       70.89     69.47 o
 -16   3   2      107.87      164.95     69.34 o
 -15   3   2      630.05      702.73     72.97 o
 -14   3   2        2.70       65.87     59.15 o
 -13   3   2     3636.72     3792.94     98.49 o
 -12   3   2    12546.89    12553.16    252.67 o
 -11   3   2     8897.34     8741.23    210.33 o
 -10   3   2     2027.75     2180.57     69.13 o
  -9   3   2     6752.54     7621.39    115.50 o
  -8   3   2    35599.70    36076.37    190.82 o
  -7   3   2      451.15      481.90     40.63 o
  -6   3   2      101.87      120.06     16.34 o
  -5   3   2     2885.48     2886.79     34.61 o
  -4   3   2    11786.96    11532.44     60.50 o
  -3   3   2     2053.01     2053.09     43.84 o
  -2   3   2      654.74      672.86     33.17 o
  -1   3   2       13.56       39.29     33.54 o
   0   3   2     4268.29     4370.31     49.80 o
   1   3   2     3097.97     3086.50     44.91 o
   2   3   2       50.74       48.33     25.50 o
   3   3   2     5026.81     5046.05     65.66 o
   4   3   2    27574.66    27121.06    146.76 o
   5   3   2     8290.42     8312.38     77.32 o
   6   3   2     1986.65     2078.27     92.70 o
   7   3   2    13070.58    13043.04    143.73 o
   8   3   2    31770.44    31274.81    305.51 o
   9   3   2     2334.65     2357.84    126.95 o
  10   3   2      170.62      178.63     62.50 o
  11   3   2      852.20      880.12     75.10 o
  12   3   2     1803.49     1871.24     93.29 o
  13   3   2        0.03       78.72     76.81 o
  14   3   2      558.69      569.16     86.22 o
  15   3   2        2.41       50.30     65.73 o
  16   3   2     1322.27     1352.94     85.70 o
  17   3   2      998.14      955.29     89.70 o
  18   3   2      100.69       94.17     89.36 o
  19   3   2      196.90      212.31    120.47 o
 -17   4   2      221.37      258.43     94.70 o
 -16   4   2     5568.81     5743.75    160.02 o
 -15   4   2      130.39      107.50     75.61 o
 -14   4   2       33.77       54.77     70.08 o
 -13   4   2     4931.05     4784.52    131.11 o
 -12   4   2     4993.06     5355.38    135.57 o
 -11   4   2     1496.82     1484.87     68.64 o
 -10   4   2       29.44      116.10     49.29 o
  -9   4   2     6242.97     6691.77     98.94 o
  -8   4   2     5932.97     6061.25    118.54 o
  -7   4   2     5813.36     6104.90    102.95 o
  -6   4   2     1419.95     1398.34     46.42 o
  -5   4   2     2992.40     3115.33     50.95 o
  -4   4   2    20064.73    18702.14    296.24 o
  -3   4   2     3311.14     3430.43     61.51 o
  -2   4   2      174.40      232.51     35.82 o
  -1   4   2     3007.24     3208.96     60.52 o
   0   4   2    34630.59    33979.34    172.86 o
   1   4   2     3176.03     3239.58     59.34 o
   2   4   2      468.00      555.07     43.54 o
   3   4   2    18523.79    18677.02    181.07 o
   4   4   2    11813.16    11897.81    129.26 o
   5   4   2     7697.71     7776.47     99.83 o
   6   4   2       13.89       29.53     24.06 o
   7   4   2     5231.54     5246.59    107.59 o
   8   4   2     5336.71     5224.63    113.29 o
   9   4   2     4633.85     4943.74    113.40 o
  10   4   2      206.32      235.55     67.33 o
  11   4   2      531.42      576.08     75.98 o
  12   4   2    12654.75    12850.34    191.27 o
  13   4   2       78.75       99.56     70.56 o
  14   4   2      293.29      316.38     80.74 o
  15   4   2      203.51      230.20     69.60 o
  16   4   2     6250.22     6113.26    165.04 o
  17   4   2      353.18      443.73     94.65 o
 -16   5   2       41.43      115.04    100.65 o
 -15   5   2     3491.77     3254.72    166.26 o
 -14   5   2      453.93      496.99    105.41 o
 -13   5   2     2724.19     2709.94    116.71 o
 -12   5   2     4247.87     4313.35    126.92 o
 -11   5   2        0.35       92.08     67.87 o
 -10   5   2      803.69      823.17     77.56 o
  -9   5   2      252.08      393.10     68.94 o
  -8   5   2     1633.51     1763.20     86.43 o
  -7   5   2     5707.70     5831.53    119.83 o
  -6   5   2     2672.85     2612.78     86.84 o
  -5   5   2     9204.51     9287.60    136.14 o
  -4   5   2      204.73      291.91     60.19 o
  -3   5   2    18347.28    18208.04    154.27 o
  -2   5   2     1875.85     1766.00     57.97 o
  -1   5   2    12652.51    13143.64    126.23 o
   0   5   2      251.62      310.62     51.96 o
   1   5   2    12291.03    12364.91    103.98 o
   2   5   2     1682.14     1644.37     63.60 o
   3   5   2     9948.56     9784.31    151.01 o
   4   5   2     4238.02     4073.40     86.18 o
   5   5   2        4.03       30.81     50.44 o
   6   5   2     1074.52     1121.02     61.30 o
   7   5   2      124.44      160.76     53.42 o
   8   5   2     3738.76     3700.64     91.27 o
   9   5   2     4626.11     4779.35    151.91 o
  10   5   2     1516.92     1520.85     89.24 o
  11   5   2     7392.96     7280.15    251.12 o
  12   5   2      128.52      163.23     77.94 o
  13   5   2     4376.11     4418.16    136.15 o
  14   5   2      985.48     1007.40    103.54 o
  15   5   2     5237.21     5300.75    160.12 o
  16   5   2       33.27        6.20     91.28 o
 -15   6   2      452.91      421.04    183.63 o
 -14   6   2     2096.95     2227.38    225.01 o
 -13   6   2      119.21      215.55    108.53 o
 -12   6   2      233.85      309.89    104.26 o
 -11   6   2     5909.99     6143.91    303.43 o
 -10   6   2     7071.20     7426.54    202.85 o
  -9   6   2     5441.54     5639.97    176.35 o
  -8   6   2      305.75      378.78     72.18 o
  -7   6   2     6202.29     6266.10    114.99 o
  -6   6   2     2266.42     2405.98     83.21 o
  -5   6   2     5563.45     5568.65    124.39 o
  -4   6   2      642.28      710.88     60.26 o
  -3   6   2      250.80      233.36     52.29 o
  -2   6   2      107.37      141.87     43.79 o
  -1   6   2     5093.43     5000.68    119.35 o
   0   6   2      643.92      724.85     56.54 o
   1   6   2     2367.37     2472.25     80.03 o
   2   6   2     2798.13     2715.65     70.59 o
   3   6   2    10937.95    10731.50    128.39 o
   4   6   2      231.87      270.13     65.57 o
   5   6   2     6748.70     6536.95    185.96 o
   6   6   2    10240.83    10075.05    163.02 o
   7   6   2     4705.57     4744.69    137.96 o
   8   6   2       30.50       83.99     56.91 o
   9   6   2     2687.63     2730.16     94.49 o
  10   6   2     2819.77     2907.53     97.63 o
  11   6   2      384.02      446.31     71.35 o
  12   6   2      380.71      278.92     72.20 o
  13   6   2        1.83       26.71     84.76 o
  14   6   2        3.52       -2.59    116.88 o
  15   6   2      218.78      224.67    123.21 o
 -11   7   2     1113.63     1090.24    127.54 o
 -10   7   2        1.97      106.76     97.25 o
  -9   7   2     3769.35     3738.15    161.86 o
  -8   7   2     3615.45     3348.29    158.72 o
  -7   7   2        5.56      282.53    104.89 o
  -6   7   2     2262.52     2293.22    129.68 o
  -5   7   2     2735.55     2678.78    132.99 o
  -4   7   2      377.87      427.14     85.29 o
  -3   7   2      711.84      707.25     99.36 o
  -2   7   2     9189.64     9119.68    154.69 o
  -1   7   2      921.49      896.54     63.35 o
   0   7   2      291.11      345.91     51.06 o
   1   7   2     3026.07     3065.76     75.46 o
   2   7   2     3932.69     3876.69     89.23 o
   3   7   2      785.11      846.49     65.12 o
   4   7   2     2015.20     2047.93     82.09 o
   5   7   2     3108.55     3045.82    112.15 o
   6   7   2       74.94      144.16     73.40 o
   7   7   2     1696.72     1812.15     98.41 o
   8   7   2     1659.19     1783.84    105.87 o
   9   7   2      258.38      352.52     81.22 o
  10   7   2     2685.97     2631.23    119.43 o
  11   7   2     1621.88     1617.18    193.09 o
  -8   8   2      489.04      564.80    169.67 o
  -7   8   2      572.44      558.55    117.71 o
  -6   8   2       52.28       27.15    103.54 o
  -5   8   2     3132.61     3425.22    159.28 o
  -4   8   2       88.88       71.02     92.47 o
  -3   8   2     4000.61     3749.03    160.04 o
  -2   8   2       18.43       15.85     61.62 o
  -1   8   2     2447.47     2580.29     98.06 o
   0   8   2       16.12       57.73     60.39 o
   1   8   2     3250.96     3132.94     89.65 o
   2   8   2      226.61      283.92     66.68 o
   3   8   2     1294.53     1228.74     91.72 o
   4   8   2      194.82      152.58     77.42 o
   5   8   2       15.80       39.61    106.17 o
   6   8   2      318.96      444.47    137.12 o
   7   8   2       72.34      100.75     94.17 o
  -3   9   2       73.32      -10.92    102.20 o
  -2   9   2      347.59      329.01     98.18 o
  -1   9   2      604.05      454.38    104.25 o
   0   9   2       13.95       39.51    149.61 o
   1   9   2      682.30      712.69    176.02 o
 -19   0   3      980.19     1186.47    140.05 o
 -17   0   3      807.69      882.75    165.76 o
 -15   0   3       85.49      173.71    152.61 o
 -13   0   3     2351.94     2492.88    126.52 o
 -11   0   3     2003.94     1879.58    107.74 o
  -9   0   3    51521.20    49239.51    741.27 o
  -7   0   3     3163.76     3499.12     96.89 o
  -5   0   3    85486.59    83293.91   1836.94 o
  -3   0   3      225.35      257.96     54.91 o
  -1   0   3    11350.22    11764.05    112.88 o
   1   0   3       53.58      182.54     29.77 o
   3   0   3    17087.21    16189.81    103.22 o
   5   0   3      921.98      911.00     31.85 o
   7   0   3    41115.65    38804.64    315.37 o
   9   0   3        1.79       24.77     35.05 o
  11   0   3    38348.59    37439.50    739.16 o
  13   0   3      526.57      585.06     93.13 o
  15   0   3     2320.34     2204.58    133.35 o
  17   0   3       19.57      -49.32     94.32 o
 -20   1   3      600.16      438.59    243.57 o
 -19   1   3       56.38      148.52     86.53 o
 -18   1   3     3008.38     2935.02    115.76 o
 -17   1   3     8374.10     8381.91    217.58 o
 -16   1   3       41.66       37.63     65.84 o
 -15   1   3     1157.34     1154.11     73.84 o
 -14   1   3     5029.65     5055.27    103.98 o
 -13   1   3     7706.61     7639.58    169.85 o
 -12   1   3    22195.14    21804.82    177.88 o
 -11   1   3     1991.73     2133.19     71.77 o
 -10   1   3      485.26      535.80     50.12 o
  -9   1   3     4341.90     4570.64     80.92 o
  -8   1   3     6263.75     6288.59     80.98 o
  -7   1   3     1969.24     1906.51     51.27 o
  -6   1   3    16231.64    16714.85    119.93 o
  -5   1   3     2255.13     2302.83     40.69 o
  -4   1   3      320.91      364.84     20.15 o
  -3   1   3     4160.27     4222.51     48.18 o
  -2   1   3    21758.72    22052.06    182.58 o
  -1   1   3    63066.09    60785.41    604.23 o
   0   1   3     2369.46     2395.11     34.33 o
   1   1   3       64.48      115.45     17.11 o
   2   1   3     2614.74     2658.43     41.77 o
   3   1   3    53710.27    50950.95    648.64 o
   4   1   3    19609.19    19545.43    177.34 o
   5   1   3     7197.48     7309.57     45.30 o
   6   1   3     4434.67     4967.62     42.85 o
   7   1   3     2521.22     2448.18     30.85 o
   8   1   3    12394.50    12495.79    113.14 o
   9   1   3     1855.03     1838.11     56.08 o
  10   1   3    16910.33    17112.03    157.82 o
  11   1   3     2450.78     2439.60     80.95 o
  12   1   3      391.03      414.20     56.15 o
  13   1   3      362.84      445.69     57.35 o
  14   1   3     1667.03     1772.01     84.19 o
  15   1   3    11261.43    10999.97    144.16 o
  16   1   3      603.39      643.15     71.00 o
  17   1   3        2.33       52.58     80.09 o
  18   1   3      309.96      456.06     87.26 o
 -20   2   3     1213.35     1420.50    153.68 o
 -19   2   3     1220.65     1252.40    118.08 o
 -18   2   3      487.86      521.38     82.65 o
 -17   2   3      404.90      459.49     72.48 o
 -16   2   3     7056.85     7173.81    129.40 o
 -15   2   3    10535.58    10481.99    152.37 o
 -14   2   3     2621.76     2596.86     85.38 o
 -13   2   3    10786.28    10726.31    139.26 o
 -12   2   3    10700.53    10483.59    227.38 o
 -11   2   3     2220.41     2471.48     73.81 o
 -10   2   3     9693.92     9841.67     84.59 o
  -9   2   3     8906.64     9274.37     91.14 o
  -8   2   3     1232.49     1328.13     54.25 o
  -7   2   3       97.82      135.01     21.97 o
  -6   2   3     5046.92     4954.77     52.64 o
  -5   2   3     6015.36     6073.12     53.22 o
  -4   2   3    32860.39    33818.20    168.66 o
  -3   2   3    34375.12    34587.31    250.84 o
  -2   2   3     1139.61     1156.66     26.25 o
  -1   2   3     8724.63     9343.45    114.21 o
   0   2   3    48018.72    47135.90    181.94 o
   1   2   3    65232.65    62157.95    244.22 o
   2   2   3    60740.11    60252.59    342.47 o
   3   2   3    13534.80    13945.78    110.89 o
   4   2   3     3923.13     3772.66     57.63 o
   5   2   3     4830.93     4540.45     65.34 o
   6   2   3    15430.11    14827.99     75.19 o
   7   2   3    10029.83     9443.17    200.61 o
   8   2   3     8094.88     7972.05    143.41 o
   9   2   3      564.86      600.18     49.90 o
  10   2   3       73.64      185.96     65.41 o
  11   2   3     5137.52     5298.63    117.96 o
  12   2   3     6249.11     6082.00    128.22 o
  13   2   3     6212.54     5988.46    134.21 o
  14   2   3     1838.31     2061.65    100.18 o
  15   2   3      198.88      272.60     78.48 o
  16   2   3     3466.79     3290.33    116.51 o
  17   2   3     4367.82     4334.73    122.78 o
  18   2   3     4248.43     4504.69    153.07 o
 -19   3   3     2098.08     2012.03    216.98 o
 -18   3   3       43.70       49.79     89.64 o
 -17   3   3       46.62      131.57     73.15 o
 -16   3   3       31.56       29.12     66.55 o
 -15   3   3      245.23      194.76     65.55 o
 -14   3   3       94.17      125.89     59.64 o
 -13   3   3     1751.83     1840.55     78.31 o
 -12   3   3      372.50      593.56     92.63 o
 -11   3   3     6736.52     7222.97    110.34 o
 -10   3   3      856.58      897.24     58.70 o
  -9   3   3      587.55      817.20     51.85 o
  -8   3   3     8132.33     8636.09    115.31 o
  -7   3   3    41675.24    40380.38    182.97 o
  -6   3   3     2806.82     2694.31     36.87 o
  -5   3   3      114.85      137.01     19.11 o
  -4   3   3    12722.20    12513.31     86.24 o
  -3   3   3    28899.07    27749.08    149.41 o
  -2   3   3      307.09      345.98     30.76 o
  -1   3   3     1073.51     1122.60     46.55 o
   0   3   3     1713.92     1676.81     31.24 o
   1   3   3        0.18       26.16     20.18 o
   2   3   3      756.63      758.84     28.17 o
   3   3   3       32.12       77.60     27.77 o
   4   3   3     1774.97     1799.26     45.86 o
   5   3   3    25992.79    25344.57    155.58 o
   6   3   3    11195.97    10722.31    113.57 o
   7   3   3     1417.15     1463.95     49.85 o
   8   3   3     6050.34     5930.61    101.86 o
   9   3   3    20429.63    19782.19    242.18 o
  10   3   3     1557.09     1582.06     84.33 o
  11   3   3      135.40      164.84     65.54 o
  12   3   3     2266.90     2341.81    100.33 o
  13   3   3     9625.63     9466.87    201.28 o
  14   3   3      358.78      325.54     75.22 o
  15   3   3       80.33      100.28     75.74 o
  16   3   3      166.00      171.20     74.05 o
  17   3   3      276.42      245.57     75.38 o
  18   3   3      173.71      111.83    109.35 o
 -17   4   3      665.19      652.00    123.80 o
 -16   4   3       43.96       73.11     84.90 o
 -15   4   3    10596.83    10088.57    304.88 o
 -14   4   3      119.01      168.67     76.56 o
 -13   4   3      118.17      152.44     71.42 o
 -12   4   3       98.03      177.13     71.17 o
 -11   4   3     5775.33     5761.66    120.99 o
 -10   4   3     4575.09     4496.03     90.13 o
  -9   4   3      480.61      668.16     51.77 o
  -8   4   3     3322.86     3578.71     72.76 o
  -7   4   3      347.76      390.02     39.99 o
  -6   4   3     5596.54     5734.07     93.18 o
  -5   4   3       10.20       30.58     18.03 o
  -4   4   3      407.06      409.69     37.58 o
  -3   4   3    24405.01    24907.67    159.43 o
  -2   4   3     1792.63     1789.41     50.61 o
  -1   4   3       17.39       53.72     32.36 o
   0   4   3       21.38       56.68     21.92 o
   1   4   3    30932.80    30022.78    149.36 o
   2   4   3     3830.53     3773.22     61.14 o
   3   4   3      318.36      274.49     43.37 o
   4   4   3      107.64      130.03     34.90 o
   5   4   3    14853.21    14389.49    129.44 o
   6   4   3     1289.20     1238.96     52.70 o
   7   4   3       51.45      103.26     58.18 o
   8   4   3     5138.13     5191.33    132.92 o
   9   4   3        2.41       45.88     64.45 o
  10   4   3     2264.18     2334.59     93.65 o
  11   4   3        0.12       28.28     68.73 o
  12   4   3     1046.26     1058.57     85.44 o
  13   4   3     7487.11     7561.41    160.95 o
  14   4   3     1387.52     1322.50     97.45 o
  15   4   3      156.01      198.88     81.56 o
  16   4   3       32.86      105.47     67.60 o
  17   4   3     5152.90     4793.70    193.85 o
 -16   5   3      697.52      757.85    184.20 o
 -15   5   3      340.73      319.10    116.42 o
 -14   5   3     7776.55     7944.14    220.22 o
 -13   5   3     2719.90     3122.79    156.96 o
 -12   5   3     4099.32     4133.78    126.76 o
 -11   5   3       94.95      143.87     67.81 o
 -10   5   3      565.38      641.61     75.05 o
  -9   5   3      562.04      579.91     71.71 o
  -8   5   3     2129.97     2143.77     87.79 o
  -7   5   3     1726.19     1745.91     82.53 o
  -6   5   3     2726.38     2863.26     89.68 o
  -5   5   3     2549.73     2631.36     85.42 o
  -4   5   3     1238.60     1247.41     60.14 o
  -3   5   3     4017.55     4137.60     83.27 o
  -2   5   3    17204.92    16807.82    124.85 o
  -1   5   3     6436.57     6573.88     76.55 o
   0   5   3    16949.70    17152.28    134.03 o
   1   5   3        1.10       54.94     31.79 o
   2   5   3    19121.15    18496.30    201.03 o
   3   5   3     3932.06     3913.97     63.89 o
   4   5   3    11163.38    10993.92    124.39 o
   5   5   3     3381.12     3227.83     97.74 o
   6   5   3     1917.11     1972.53     71.01 o
   7   5   3     1275.20     1295.48     67.55 o
   8   5   3     1122.74     1210.74     68.00 o
   9   5   3     2124.79     2146.71     81.61 o
  10   5   3     2296.67     2241.97     98.31 o
  11   5   3       89.87       79.87     70.60 o
  12   5   3     1929.50     1879.47    108.58 o
  13   5   3      902.07     1054.85     94.21 o
  14   5   3     3245.40     3557.04    140.54 o
  15   5   3      774.27      827.81    102.64 o
  16   5   3     3434.61     3319.22    210.02 o
 -15   6   3      129.98      233.68    185.97 o
 -14   6   3      338.43      394.69    165.48 o
 -13   6   3      383.74      397.07    108.11 o
 -12   6   3     2218.95     2201.61    143.83 o
 -11   6   3      360.77      617.13    116.69 o
 -10   6   3     5624.84     6143.32    195.24 o
  -9   6   3     3658.43     3669.95    158.45 o
  -8   6   3     2166.70     2317.39    128.50 o
  -7   6   3       10.99       99.79     94.04 o
  -6   6   3    11504.62    11605.41    145.01 o
  -5   6   3    10396.05    10405.20    136.51 o
  -4   6   3     5324.90     5429.28    108.00 o
  -3   6   3        0.96       15.47     48.69 o
  -2   6   3     4312.55     4366.42     87.69 o
  -1   6   3     1201.69     1271.22     60.73 o
   0   6   3     1767.24     1686.68     63.40 o
   1   6   3      145.19      141.91     54.09 o
   2   6   3     1162.73     1124.18     63.01 o
   3   6   3     1342.50     1335.12     57.62 o
   4   6   3     2241.68     2139.71     72.49 o
   5   6   3      108.17      154.23     49.95 o
   6   6   3     7257.90     7117.43    143.18 o
   7   6   3     4903.50     4730.69    151.18 o
   8   6   3     6030.09     6021.03    119.07 o
   9   6   3       29.56       86.16     62.14 o
  10   6   3     2857.62     2770.16     95.99 o
  11   6   3     5469.23     5343.14    126.74 o
  12   6   3     2919.90     2893.75    122.63 o
  13   6   3       32.50       39.35     70.42 o
  14   6   3      289.31      161.53     91.89 o
  15   6   3      446.83      417.89    130.13 o
 -11   7   3        1.43       97.23     98.72 o
 -10   7   3     1711.72     1763.95    132.56 o
  -9   7   3     1449.04     1668.68    129.77 o
  -8   7   3      849.00     1068.31    114.50 o
  -7   7   3     1051.43     1136.71    107.14 o
  -6   7   3     1342.13     1331.99    109.87 o
  -5   7   3      129.56      182.26     93.05 o
  -4   7   3     3832.51     3884.29    145.79 o
  -3   7   3     1502.61     1454.11    134.25 o
  -2   7   3       19.73       55.83     86.99 o
  -1   7   3     8172.71     8041.11    135.83 o
   0   7   3     1295.43     1322.07     77.45 o
   1   7   3       14.15        5.53     51.24 o
   2   7   3     3446.79     3420.81     86.22 o
   3   7   3     7058.36     7173.44    197.49 o
   4   7   3      116.52      239.12     76.69 o
   5   7   3     1391.94     1400.65     89.62 o
   6   7   3     2590.65     2882.11    163.42 o
   7   7   3       31.87       48.02     75.15 o
   8   7   3     1827.83     1880.65    102.26 o
   9   7   3     1388.19     1534.26    105.50 o
  10   7   3     1304.64     1367.36    103.00 o
  11   7   3      406.22      485.65    111.02 o
  12   7   3     1236.43     1262.93    210.03 o
  -8   8   3      168.31      220.58    158.48 o
  -7   8   3      364.67      394.46    112.90 o
  -6   8   3      160.01      131.30    100.46 o
  -5   8   3     1634.19     1731.96    139.53 o
  -4   8   3     1499.91     1471.01    118.29 o
  -3   8   3       53.76       84.02     82.15 o
  -2   8   3     1140.02     1152.59     93.16 o
  -1   8   3     1053.30      907.18     75.81 o
   0   8   3     6013.24     5755.85    112.55 o
   1   8   3        5.72       50.97     57.27 o
   2   8   3     3338.06     3402.11    107.78 o
   3   8   3      366.68      444.12     82.41 o
   4   8   3     2487.09     2590.53    118.70 o
   5   8   3       51.54       21.09     81.34 o
   6   8   3     1693.01     1604.46    105.61 o
   7   8   3     1159.49     1273.69    182.69 o
  -4   9   3     2494.13     2306.08    225.73 o
  -3   9   3      352.44      217.16     85.18 o
  -2   9   3      465.83      468.28     91.18 o
  -1   9   3      480.98      418.67    114.61 o
   0   9   3      256.64      130.18    149.53 o
 -20   0   4     8590.60     8001.08    409.44 o
 -18   0   4     1607.04     1550.15    137.96 o
 -16   0   4     5955.27     5771.54    357.45 o
 -14   0   4     3918.18     3677.78    171.28 o
 -12   0   4      227.69      190.38     94.23 o
 -10   0   4     2628.99     2545.27    108.77 o
  -8   0   4    48916.02    47585.72    334.00 o
  -6   0   4       10.91       53.81     54.68 o
  -4   0   4   210312.98   178808.81   9264.71 o
  -2   0   4      745.09      891.72     97.16 o
   0   0   4    55668.25    56609.14    556.98 o
   2   0   4        2.69       61.91     43.75 o
   4   0   4    14529.59    13618.04     88.52 o
   6   0   4      671.04      697.27     36.44 o
   8   0   4    36854.11    37339.60    244.73 o
  10   0   4        4.90       48.82     42.08 o
  12   0   4    35708.32    34748.14    324.51 o
  14   0   4      800.85      721.25     97.10 o
  16   0   4     7703.80     7970.86    215.00 o
  18   0   4        4.95       -0.09    116.27 o
 -20   1   4       67.09      283.32    243.27 o
 -19   1   4      862.44      833.16    110.76 o
 -18   1   4        3.84      109.77     81.63 o
 -17   1   4      977.55      978.12     86.57 o
 -16   1   4     5086.57     5041.91    128.40 o
 -15   1   4      897.11      941.41     80.43 o
 -14   1   4     1184.28     1138.53     72.44 o
 -13   1   4     1786.59     1716.45    102.19 o
 -12   1   4    19822.57    19801.62    252.32 o
 -11   1   4     3182.07     3183.72     80.41 o
 -10   1   4      751.96      795.33     54.07 o
  -9   1   4     1533.45     1632.57     57.95 o
  -8   1   4    21134.89    21298.85    189.47 o
  -7   1   4    11053.35    10436.19    100.52 o
  -6   1   4    13364.21    13891.40    100.49 o
  -5   1   4      356.78      363.81     27.75 o
  -4   1   4      147.52      181.37     19.47 o
  -3   1   4    19916.89    19546.10    149.69 o
  -2   1   4     4542.89     4557.52     54.02 o
  -1   1   4     8931.56     9442.01     69.70 o
   0   1   4    32966.93    32937.13    140.30 o
   1   1   4     1635.52     1675.80     22.47 o
   2   1   4      428.76      479.35     23.73 o
   3   1   4     8428.39     8213.69     61.47 o
   4   1   4    45142.30    43007.85    317.53 o
   5   1   4    13053.14    13258.72     95.65 o
   6   1   4      601.09      671.91     19.58 o
   7   1   4       43.25       58.25     16.80 o
   8   1   4    17914.11    17105.46    211.28 o
   9   1   4    10898.70    10669.22     96.96 o
  10   1   4     3082.10     3117.41     55.75 o
  11   1   4     2788.80     2733.17     83.33 o
  12   1   4      103.25      185.82     58.37 o
  13   1   4     2224.98     2155.44     97.27 o
  14   1   4      136.99      216.13     59.86 o
  15   1   4     4595.57     4412.32    115.93 o
  16   1   4     3825.49     4064.90    139.24 o
  17   1   4      142.37      163.71     78.48 o
  18   1   4       61.41       93.74     88.02 o
 -20   2   4      244.11      453.05    174.91 o
 -19   2   4     1102.06     1249.40    154.96 o
 -18   2   4      472.86      449.58     95.95 o
 -17   2   4      534.40      578.56     77.09 o
 -16   2   4       51.54       45.58     63.29 o
 -15   2   4     4817.02     4730.79    108.81 o
 -14   2   4     8989.07     8828.36    130.04 o
 -13   2   4     6144.56     6227.19    141.17 o
 -12   2   4      243.93      313.79     55.18 o
 -11   2   4    10023.90     9810.17    236.38 o
 -10   2   4    17053.41    17101.09    195.51 o
  -9   2   4    14357.43    14523.31    194.39 o
  -8   2   4     6298.36     6391.79     71.38 o
  -7   2   4     3139.83     3176.06     49.48 o
  -6   2   4     4950.17     5190.00     82.35 o
  -5   2   4    19191.02    19696.18    206.41 o
  -4   2   4    16846.38    17053.43     67.07 o
  -3   2   4     8936.89     9141.26     50.67 o
  -2   2   4    10660.80    10249.95     74.34 o
  -1   2   4      365.14      396.28     23.59 o
   0   2   4     5058.77     5323.24     64.61 o
   1   2   4    21969.39    22313.43     87.80 o
   2   2   4    42152.03    42044.58    251.19 o
   3   2   4    19926.85    19818.71    117.85 o
   4   2   4      469.01      488.33     34.67 o
   5   2   4    32163.01    31608.22    222.97 o
   6   2   4    34046.79    34290.80    249.43 o
   7   2   4    28184.46    27402.11    117.72 o
   8   2   4    10258.51    10043.23     66.39 o
   9   2   4      226.09      223.43     22.77 o
  10   2   4     2449.59     2324.01     73.49 o
  11   2   4     2694.30     2646.72     85.07 o
  12   2   4     3897.60     3838.28    112.13 o
  13   2   4     3539.88     3612.54    114.45 o
  14   2   4     1226.02     1182.81     88.16 o
  15   2   4      567.43      669.35     84.32 o
  16   2   4     1013.55     1092.49     93.70 o
  17   2   4     3054.65     2956.36    125.12 o
  18   2   4     2950.48     2927.77    180.06 o
 -18   3   4     6003.06     5645.47    215.04 o
 -17   3   4      288.76      284.63     76.45 o
 -16   3   4      748.74      766.72     78.17 o
 -15   3   4     2945.80     2800.56     96.92 o
 -14   3   4     1041.96     1026.07     70.57 o
 -13   3   4      854.81      834.14     66.43 o
 -12   3   4     1085.90     1034.79     63.67 o
 -11   3   4      328.79      432.39     56.90 o
 -10   3   4     4753.59     4787.17    116.00 o
  -9   3   4      886.63      860.80     43.04 o
  -8   3   4      208.17      239.90     25.60 o
  -7   3   4     6307.32     6529.22     87.20 o
  -6   3   4    26329.35    24965.88    285.44 o
  -5   3   4    10253.88    10596.94     76.09 o
  -4   3   4     2118.25     2066.78     37.07 o
  -3   3   4    12539.77    12512.80     96.26 o
  -2   3   4    47381.66    46665.71    177.69 o
  -1   3   4     1434.31     1418.63     51.03 o
   0   3   4      278.77      276.75     19.47 o
   1   3   4     5756.01     5671.90    106.63 o
   2   3   4     6810.77     6659.77     59.15 o
   3   3   4       11.26       24.96     23.77 o
   4   3   4     1760.83     1750.92     50.02 o
   5   3   4     1484.68     1540.89     41.56 o
   6   3   4    16048.48    15697.73    111.95 o
   7   3   4     1070.69     1018.95     27.49 o
   8   3   4        1.39       51.10     46.84 o
   9   3   4     2566.71     2578.09     75.44 o
  10   3   4    17473.55    17869.48    233.86 o
  11   3   4     3103.06     3228.69    146.44 o
  12   3   4        5.53       49.72     67.01 o
  13   3   4     1862.88     2106.57    102.97 o
  14   3   4    12038.26    11724.21    195.83 o
  15   3   4      403.02      395.05     84.33 o
  16   3   4       32.63       57.24     82.74 o
  17   3   4      334.65      289.36     75.30 o
  18   3   4      615.34      608.34    150.20 o
 -17   4   4     1263.05     1385.76    148.66 o
 -16   4   4     1258.25     1526.24    138.18 o
 -15   4   4      397.64      536.50    182.71 o
 -14   4   4     6490.52     6589.73    153.47 o
 -13   4   4      481.51      517.33     76.50 o
 -12   4   4      662.82      704.88     78.38 o
 -11   4   4      178.65      375.43     72.48 o
 -10   4   4    18826.70    18488.01    265.61 o
  -9   4   4      348.14      443.31     49.94 o
  -8   4   4       16.87       55.59     25.67 o
  -7   4   4     4517.42     4581.05     66.66 o
  -6   4   4     3084.49     3164.07     47.24 o
  -5   4   4     8591.16     8563.30    109.01 o
  -4   4   4       35.79       54.60     32.48 o
  -3   4   4    11763.00    12046.46    104.63 o
  -2   4   4    20620.86    20961.48    153.56 o
  -1   4   4    11515.58    12013.75    137.72 o
   0   4   4      973.62      947.02     30.52 o
   1   4   4       78.83       81.83     26.58 o
   2   4   4    34923.76    34377.21    196.24 o
   3   4   4     1445.25     1445.30     41.15 o
   4   4   4      652.64      668.00     35.60 o
   5   4   4      194.96      216.18     40.49 o
   6   4   4    22757.06    22546.83    150.84 o
   7   4   4     3861.05     3887.91     75.46 o
   8   4   4        0.76       41.06     47.33 o
   9   4   4     4573.88     4619.51    115.05 o
  10   4   4     1003.18     1042.24     79.06 o
  11   4   4     3853.53     3903.77    152.23 o
  12   4   4      141.83      132.08     72.55 o
  13   4   4     1808.20     1781.03    102.41 o
  14   4   4     2309.12     2247.43    106.93 o
  15   4   4      767.39      903.20     90.25 o
  16   4   4       76.81       73.40     81.52 o
  17   4   4      333.48      335.60    170.90 o
 -16   5   4      665.54      625.16    193.97 o
 -15   5   4      268.98      346.46    106.04 o
 -14   5   4      574.19      595.53    115.03 o
 -13   5   4     9924.28     9792.76    238.76 o
 -12   5   4      134.64      341.01    115.23 o
 -11   5   4     7518.89     7350.24    198.76 o
 -10   5   4      898.14      965.88    110.51 o
  -9   5   4    11624.12    11587.84    189.31 o
  -8   5   4     1521.75     1611.32     80.79 o
  -7   5   4     4406.88     4310.51    106.80 o
  -6   5   4     6369.59     6349.74     90.74 o
  -5   5   4      160.02      203.22     39.90 o
  -4   5   4        4.35       25.97     39.21 o
  -3   5   4      131.65      135.68     38.15 o
  -2   5   4     3988.58     4066.20     85.44 o
  -1   5   4     7907.06     7857.89     98.43 o
   0   5   4     2184.70     2141.73     60.84 o
   1   5   4     8101.73     7784.37     85.35 o
   2   5   4       97.96      107.14     34.03 o
   3   5   4    17069.26    16368.09    144.70 o
   4   5   4     2074.64     2055.63     51.64 o
   5   5   4     9244.17     9164.39     90.18 o
   6   5   4      112.89      126.61     51.44 o
   7   5   4     7212.72     7153.62    112.85 o
   8   5   4     1167.00     1118.01     65.79 o
   9   5   4     4466.86     4439.26    100.73 o
  10   5   4     3867.10     3537.77     99.03 o
  11   5   4        7.92       17.31     62.85 o
  12   5   4       21.91       31.23     76.07 o
  13   5   4       76.57       81.81     80.97 o
  14   5   4      591.30      594.58     89.88 o
  15   5   4     1853.31     1802.88    120.00 o
  16   5   4       89.80      135.46    157.30 o
 -15   6   4      596.26      500.94    174.91 o
 -14   6   4      185.43      253.45    182.73 o
 -13   6   4     1560.70     1561.72    131.88 o
 -12   6   4        9.15      128.08    106.36 o
 -11   6   4       29.66       76.20    102.30 o
 -10   6   4       94.79      187.30    110.42 o
  -9   6   4      319.25      483.01    114.35 o
  -8   6   4     4557.16     4507.12    167.76 o
  -7   6   4     2378.41     2482.48    232.08 o
  -6   6   4     1149.68     1280.97     92.56 o
  -5   6   4     5575.44     5672.78    134.44 o
  -4   6   4     9221.81     9273.21    155.61 o
  -3   6   4     5687.16     5759.71    113.73 o
  -2   6   4      270.99      255.34     47.51 o
  -1   6   4     7867.45     8033.66    105.46 o
   0   6   4     5331.04     5273.41    110.37 o
   1   6   4     4156.00     3989.14     92.07 o
   2   6   4      252.98      195.87     51.50 o
   3   6   4      775.37      675.09     50.23 o
   4   6   4      118.06      100.80     47.99 o
   5   6   4     1177.96     1227.00     83.76 o
   6   6   4      163.80      177.54     67.72 o
   7   6   4     1646.69     1670.36     92.85 o
   8   6   4     2924.96     2913.91    150.45 o
   9   6   4     3191.24     3278.88    174.50 o
  10   6   4      161.82      101.74     58.82 o
  11   6   4     3324.97     3144.93    102.61 o
  12   6   4     3932.19     3955.16    116.46 o
  13   6   4     2402.40     2294.01    100.49 o
  14   6   4       74.57      129.95     93.48 o
  15   6   4     1104.08      967.36    181.40 o
 -13   7   4      413.73      380.19    186.68 o
 -12   7   4     5350.60     4970.84    309.51 o
 -11   7   4       11.86       27.26    107.89 o
 -10   7   4        1.27      119.55    102.68 o
  -9   7   4     3636.24     3489.14    164.61 o
  -8   7   4     1796.81     1834.92    128.47 o
  -7   7   4      717.55      892.89    109.15 o
  -6   7   4     1885.44     1804.24    122.23 o
  -5   7   4     2963.04     2893.93    245.04 o
  -4   7   4       71.68      117.54     88.37 o
  -3   7   4     3769.01     3614.63    142.52 o
  -2   7   4     2587.78     2566.26    107.02 o
  -1   7   4        3.28        3.04     64.19 o
   0   7   4     4250.31     4223.05    105.13 o
   1   7   4     2156.66     2135.59     82.62 o
   2   7   4      544.23      458.76     55.70 o
   3   7   4      688.98      707.52     81.49 o
   4   7   4     6948.57     6764.56    150.70 o
   5   7   4      298.28      282.48     79.63 o
   6   7   4      105.40      173.54     76.10 o
   7   7   4     3369.23     3500.37    127.92 o
   8   7   4     2692.01     2884.92    120.32 o
   9   7   4      699.62      690.76     91.89 o
  10   7   4      812.46      839.54     95.05 o
  11   7   4     1447.31     1543.60    137.48 o
  12   7   4      171.03      182.90    185.46 o
  -8   8   4     1333.17     1409.94    185.79 o
  -7   8   4     1634.24     1561.33    128.70 o
  -6   8   4      230.79      308.46    111.40 o
  -5   8   4       56.73       78.00    102.26 o
  -4   8   4     1253.75     1279.53    112.31 o
  -3   8   4      244.23      277.72     84.84 o
  -2   8   4       16.52       59.30     78.15 o
  -1   8   4     1452.06     1270.37     95.52 o
   0   8   4        9.13       -5.54     64.42 o
   1   8   4     3824.05     3611.46    113.73 o
   2   8   4      697.88      665.40     75.28 o
   3   8   4     3141.30     3175.68    171.76 o
   4   8   4        6.09       42.97     85.07 o
   5   8   4     4056.60     4072.97    138.69 o
   6   8   4        0.96      106.46     87.42 o
   7   8   4     1926.03     1709.97    189.76 o
   8   8   4      712.74      579.99    164.38 o
  -4   9   4        0.24      -39.52    112.50 o
  -3   9   4     3739.72     3217.54    177.59 o
  -2   9   4      305.95      282.78    175.45 o
  -1   9   4     1979.43     1918.44    156.90 o
   0   9   4       49.42       54.59    161.72 o
   1   9   4      622.88      515.37    168.85 o
 -19   0   5     7540.86     7807.69    250.32 o
 -17   0   5      678.29      738.90    115.99 o
 -15   0   5    23649.33    22322.07    570.88 o
 -13   0   5     8584.12     8273.06    200.41 o
 -11   0   5     2181.86     2166.22    119.17 o
  -9   0   5     2480.02     2562.76    147.32 o
  -7   0   5    44343.44    45976.60   1046.14 o
  -5   0   5     3286.93     3096.49    159.71 o
  -3   0   5   103206.66    94140.98   3362.54 o
  -1   0   5     3208.10     3352.10     86.77 o
   1   0   5   168920.75   151716.31   3105.82 o
   3   0   5      720.23      726.80     48.47 o
   5   0   5      510.03      418.18     30.24 o
   7   0   5       49.91       76.79     31.31 o
   9   0   5    14620.69    14573.01    133.41 o
  11   0   5      352.57      381.86     47.73 o
  13   0   5    30840.83    29557.45    316.04 o
  15   0   5       84.76       -5.21    151.10 o
  17   0   5     8599.08     8704.21    237.70 o
 -20   1   5      341.03      540.64    267.64 o
 -19   1   5     1043.97     1006.50    100.53 o
 -18   1   5     1789.64     1891.89    107.50 o
 -17   1   5      169.03      227.77     81.76 o
 -16   1   5       81.92       60.39     78.54 o
 -15   1   5     3433.73     3413.41    110.20 o
 -14   1   5     3116.83     3080.49    102.33 o
 -13   1   5      640.33      671.66     84.60 o
 -12   1   5     3634.41     3777.26    105.24 o
 -11   1   5    23337.50    22421.10    309.13 o
 -10   1   5      179.19      226.22     60.82 o
  -9   1   5      197.89      229.92     46.87 o
  -8   1   5     5367.75     5820.21    104.73 o
  -7   1   5    33786.98    34068.11    467.99 o
  -6   1   5    43077.32    44858.55    262.62 o
  -5   1   5     3383.67     3380.88     55.87 o
  -4   1   5      787.62      822.01     32.04 o
  -3   1   5     7860.05     7692.40     70.83 o
  -2   1   5    20074.05    19811.16    219.46 o
  -1   1   5      639.77      673.21     30.22 o
   0   1   5    15468.11    15838.36    148.54 o
   1   1   5     3834.86     3952.36     36.98 o
   2   1   5     4418.48     4537.51     45.59 o
   3   1   5      760.73      795.80     28.67 o
   4   1   5     7155.47     6900.24     49.32 o
   5   1   5    43119.91    41964.02    266.98 o
   6   1   5       30.17       51.66     21.31 o
   7   1   5      231.97      253.74     24.98 o
   8   1   5      142.08      157.86     26.49 o
   9   1   5    25379.65    25112.98    137.96 o
  10   1   5     9099.32     8929.54     84.62 o
  11   1   5      518.83      521.65     36.82 o
  12   1   5      188.83      218.34     68.17 o
  13   1   5     1303.53     1352.83    111.57 o
  14   1   5     2112.62     2203.51    105.08 o
  15   1   5     1296.24     1276.26     98.68 o
  16   1   5     3833.38     4063.52    164.33 o
  17   1   5     1160.44     1085.76     93.16 o
  18   1   5      131.53      239.85    135.41 o
 -20   2   5     1204.62      956.44    201.01 o
 -19   2   5      740.99      942.02    151.03 o
 -18   2   5       17.63       35.53     83.38 o
 -17   2   5       25.29       96.62     76.26 o
 -16   2   5     1295.11     1302.17     78.36 o
 -15   2   5     1625.47     1581.68     80.59 o
 -14   2   5     3002.26     3110.46     95.89 o
 -13   2   5     3060.40     3082.01     99.19 o
 -12   2   5     1789.06     1802.69     72.07 o
 -11   2   5       97.45      220.82     44.07 o
 -10   2   5    12596.17    12380.49    222.85 o
  -9   2   5    25346.95    25831.64    174.00 o
  -8   2   5     7615.98     7593.30    111.56 o
  -7   2   5     8034.43     8129.36    102.20 o
  -6   2   5     6834.14     6976.53     67.96 o
  -5   2   5      593.10      544.21     23.19 o
  -4   2   5    13615.49    13379.45     76.36 o
  -3   2   5    16215.07    16198.90     98.87 o
  -2   2   5     2439.33     2387.40     47.14 o
  -1   2   5       25.16       52.86     24.28 o
   0   2   5     1573.15     1603.61     32.95 o
   1   2   5     5117.03     5386.16     50.24 o
   2   2   5    21426.47    21717.77     89.28 o
   3   2   5    19664.38    19807.55    139.37 o
   4   2   5     2028.20     2152.89     44.72 o
   5   2   5     1112.65     1135.92     31.72 o
   6   2   5    10505.51    10289.15     71.64 o
   7   2   5    23823.18    23031.10    122.65 o
   8   2   5    13392.24    12949.41    182.03 o
   9   2   5     1428.00     1405.26     40.11 o
  10   2   5     2180.38     2200.30     74.31 o
  11   2   5     6895.58     7039.60    156.44 o
  12   2   5     5683.33     5894.48    133.96 o
  13   2   5     4096.80     3972.14    110.30 o
  14   2   5      880.10      871.11     85.33 o
  15   2   5        2.23       23.49     74.75 o
  16   2   5        6.85       71.59     93.44 o
  17   2   5     1021.89     1171.16    127.15 o
  18   2   5     2658.44     2952.94    225.54 o
 -18   3   5     1280.92     1102.67    219.54 o
 -17   3   5    11301.43    11001.11    211.69 o
 -16   3   5      135.46      135.12     67.60 o
 -15   3   5      444.72      446.63     66.59 o
 -14   3   5     1161.91     1170.39     73.40 o
 -13   3   5    12636.40    12812.36    207.69 o
 -12   3   5      384.89      420.55     58.92 o
 -11   3   5      122.06      142.30     51.84 o
 -10   3   5      426.60      418.37     53.26 o
  -9   3   5     1481.55     1550.89     45.97 o
  -8   3   5       81.71      123.53     28.15 o
  -7   3   5     2293.72     2485.01     47.41 o
  -6   3   5       36.68       61.05     25.55 o
  -5   3   5    22306.44    21947.09    120.63 o
  -4   3   5     1221.42     1285.87     30.55 o
  -3   3   5      693.33      704.65     31.25 o
  -2   3   5     8873.38     8961.90    139.89 o
  -1   3   5    61749.03    58506.69    797.75 o
   0   3   5     2133.45     2309.15     51.14 o
   1   3   5        1.55        4.75     23.51 o
   2   3   5     9197.89     8915.65     94.04 o
   3   3   5    28454.27    27546.99    118.18 o
   4   3   5      411.09      434.79     27.29 o
   5   3   5        1.90        5.56     15.68 o
   6   3   5      826.58      774.11     33.17 o
   7   3   5      168.49      175.10     15.63 o
   8   3   5      314.74      318.64     25.67 o
   9   3   5      400.77      395.12     52.33 o
  10   3   5      460.31      418.12     53.68 o
  11   3   5    14980.10    15700.39    231.37 o
  12   3   5     2681.23     2520.39    102.85 o
  13   3   5      349.98      363.32     80.79 o
  14   3   5     2836.20     2857.66    147.85 o
  15   3   5     8607.37     8537.46    209.17 o
  16   3   5     1206.22     1290.16    102.91 o
  17   3   5       74.55      165.54    101.90 o
  18   3   5      552.85      673.98    148.16 o
 -17   4   5       35.62       58.21    111.60 o
 -16   4   5     3878.35     3971.12    241.16 o
 -15   4   5      265.42      340.02    105.45 o
 -14   4   5       36.36       99.49    105.35 o
 -13   4   5     7821.77     7973.23    162.14 o
 -12   4   5     2599.27     2513.59     99.75 o
 -11   4   5     2921.57     3042.35    101.19 o
 -10   4   5      340.54      652.46     74.00 o
  -9   4   5    27078.15    27715.21    694.84 o
  -8   4   5      129.40      143.51     30.17 o
  -7   4   5      787.38      779.96     35.35 o
  -6   4   5     1781.27     1848.95     40.13 o
  -5   4   5    15906.79    16162.34    133.28 o
  -4   4   5     8822.53     9153.52     91.62 o
  -3   4   5     1031.96     1113.53     44.24 o
  -2   4   5     4942.29     4969.71     69.39 o
  -1   4   5      826.96      792.45     40.04 o
   0   4   5     8289.37     8574.17    112.86 o
   1   4   5      434.13      417.11     42.63 o
   2   4   5     3489.60     3586.43     55.31 o
   3   4   5    30184.14    29716.79    143.93 o
   4   4   5     4242.43     4199.90     60.18 o
   5   4   5       52.63       40.29     27.73 o
   6   4   5      111.19      128.39     27.47 o
   7   4   5    24819.36    24339.43    246.86 o
   8   4   5       98.54      142.26     45.44 o
   9   4   5      195.49      229.34     50.45 o
  10   4   5      582.73      635.75     73.54 o
  11   4   5     6753.14     6646.85    143.64 o
  12   4   5     3499.34     3614.68    166.21 o
  13   4   5        0.61       -8.88     77.82 o
  14   4   5     1498.36     1621.66    103.16 o
  15   4   5      326.15      303.97     78.50 o
  16   4   5     1416.00     1417.97    107.74 o
  17   4   5       20.11      136.72    171.16 o
 -16   5   5      838.34      783.58    174.05 o
 -15   5   5      322.77      351.72    116.36 o
 -14   5   5      302.93      408.27    110.99 o
 -13   5   5      230.90      395.95    114.47 o
 -12   5   5     6616.65     6052.95    288.06 o
 -11   5   5      894.22     1122.57    188.63 o
 -10   5   5     1742.90     1795.26    125.88 o
  -9   5   5       12.99      177.73    101.24 o
  -8   5   5    15612.09    15619.98    454.00 o
  -7   5   5     2894.96     2856.92     88.76 o
  -6   5   5     5984.64     5981.55     89.22 o
  -5   5   5     1068.16     1128.30     52.24 o
  -4   5   5     2383.71     2437.69     64.06 o
  -3   5   5       81.57      118.87     37.48 o
  -2   5   5     1613.55     1665.03     52.21 o
  -1   5   5     2796.51     2828.04     64.44 o
   0   5   5     2664.80     2813.04     66.28 o
   1   5   5      632.66      612.50     46.96 o
   2   5   5     3743.70     3553.40     58.34 o
   3   5   5     3255.55     3185.31     56.69 o
   4   5   5    14831.95    14287.99    115.01 o
   5   5   5     1328.80     1358.65     56.45 o
   6   5   5     9109.68     8959.02    121.08 o
   7   5   5       61.45      115.47     46.79 o
   8   5   5     9159.90     9016.50    130.37 o
   9   5   5     1141.19     1178.85     70.87 o
  10   5   5     5616.76     5555.48    114.48 o
  11   5   5      363.03      365.44     63.18 o
  12   5   5     1130.80     1144.69     81.26 o
  13   5   5       33.61       63.35     63.87 o
  14   5   5      335.03      413.02     77.55 o
  15   5   5     1668.81     1499.20    118.72 o
 -15   6   5     2120.67     1999.14    230.62 o
 -14   6   5     2657.44     2393.28    234.99 o
 -13   6   5      140.21      231.82    105.07 o
 -12   6   5     1633.95     1604.22    129.76 o
 -11   6   5      990.04     1019.84    119.91 o
 -10   6   5        2.19       42.75     94.22 o
  -9   6   5      437.16      425.64    106.96 o
  -8   6   5      359.74      368.28    102.65 o
  -7   6   5     1384.82     1463.50    120.84 o
  -6   6   5     1673.88     1730.30    123.97 o
  -5   6   5      465.87      407.62     72.74 o
  -4   6   5     5669.71     5546.66    103.45 o
  -3   6   5     4538.31     4427.91    115.20 o
  -2   6   5     3298.91     3250.97     93.89 o
  -1   6   5        1.42       46.69     50.13 o
   0   6   5     7150.73     7227.28    111.82 o
   1   6   5    13634.97    13285.70    133.66 o
   2   6   5     2672.07     2675.68     70.67 o
   3   6   5       20.00       34.92     43.05 o
   4   6   5     2096.21     2074.65     93.65 o
   5   6   5      502.87      452.71     76.55 o
   6   6   5      245.58      284.66     75.36 o
   7   6   5      202.65      145.17     76.10 o
   8   6   5      300.07      337.30     83.10 o
   9   6   5      486.49      544.05     86.00 o
  10   6   5     2065.56     2011.79    119.29 o
  11   6   5        1.45       19.51     73.74 o
  12   6   5     1577.07     1636.59    108.80 o
  13   6   5     2733.07     2847.36    128.55 o
  14   6   5     2326.55     2294.08    205.80 o
 -13   7   5      333.28      326.79    202.19 o
 -12   7   5        3.66      233.50    192.07 o
 -11   7   5     4388.52     4369.02    195.54 o
 -10   7   5      192.71      271.93    118.81 o
  -9   7   5        4.28       19.94     92.49 o
  -8   7   5      987.98     1002.98    128.99 o
  -7   7   5     4154.00     4301.05    158.72 o
  -6   7   5      755.79      756.25     98.00 o
  -5   7   5       98.94       72.05     96.46 o
  -4   7   5     4153.40     4112.79    149.40 o
  -3   7   5     1077.30     1156.17    104.64 o
  -2   7   5     2837.75     2788.89    110.23 o
  -1   7   5     2041.14     1950.69     93.56 o
   0   7   5     1665.57     1584.58     78.93 o
   1   7   5      993.73     1044.34     72.60 o
   2   7   5     3301.11     3256.82    117.21 o
   3   7   5      987.84     1009.95     76.51 o
   4   7   5       18.78       60.42     70.24 o
   5   7   5     7938.20     7719.52    185.95 o
   6   7   5     1505.59     1486.74    102.06 o
   7   7   5       40.46      100.65     78.21 o
   8   7   5     1845.13     1912.32    103.00 o
   9   7   5     3282.76     3385.37    131.30 o
  10   7   5       30.70       94.65     86.92 o
  11   7   5      677.73      752.76    137.42 o
  12   7   5     1440.48     1322.51    210.60 o
  -8   8   5     1595.69     1613.63    189.31 o
  -7   8   5        1.12       49.11    103.27 o
  -6   8   5     3171.31     3060.37    151.97 o
  -5   8   5      692.12      729.36    120.32 o
  -4   8   5     1123.14     1136.50    118.78 o
  -3   8   5     1432.85     1460.86    146.55 o
  -2   8   5      260.73      175.85     75.91 o
  -1   8   5       51.60        1.07     78.46 o
   0   8   5      153.22       92.93    101.90 o
   1   8   5     1357.77     1237.95     83.42 o
   2   8   5     1318.46     1464.61     91.26 o
   3   8   5      100.82      150.04     87.41 o
   4   8   5     1537.13     1755.31    111.48 o
   5   8   5      261.84      232.76     93.32 o
   6   8   5     3879.86     3589.02    168.33 o
   7   8   5      510.18      474.89    160.02 o
   8   8   5     2237.29     1934.18    220.85 o
   9   8   5      116.17      157.89    166.45 o
  -4   9   5      861.04      895.30    181.21 o
  -2   9   5     3006.60     3050.77    266.07 o
  -1   9   5      556.86      426.84    197.45 o
   0   9   5     2673.55     2785.82    248.10 o
   1   9   5       61.00        6.05    152.35 o
   2   9   5     2214.13     2267.34    228.73 o
   3   9   5      171.56      140.21    139.82 o
 -20   0   6      910.03     1088.19    251.14 o
 -18   0   6     6109.11     6175.94    223.49 o
 -16   0   6      454.09      400.44    160.32 o
 -14   0   6    31124.40    29427.00    365.89 o
 -12   0   6     4097.47     4064.58    206.45 o
 -10   0   6    21273.87    20940.97    332.01 o
  -8   0   6      715.59      887.10     82.82 o
  -6   0   6     1020.14     1525.83    117.56 o
  -4   0   6     2025.45     2421.63    227.40 o
  -2   0   6   136031.45   126824.05   2274.46 o
   0   0   6     1053.09     1073.47     35.71 o
   2   0   6   102275.14    93451.73    334.01 o
   4   0   6      908.00      898.81     25.23 o
   6   0   6    47939.31    45683.84    562.95 o
   8   0   6        5.68       20.74     34.31 o
  10   0   6     3545.58     3317.48     77.30 o
  12   0   6       53.19       73.99     47.62 o
  14   0   6    13776.05    13053.64    374.36 o
  16   0   6       11.81     -116.40    164.29 o
 -20   1   6      514.85      418.45    168.16 o
 -19   1   6      165.54      200.16     92.79 o
 -18   1   6     3776.04     3625.85    129.98 o
 -17   1   6     3376.53     3565.46    131.19 o
 -16   1   6      892.49      987.38     92.43 o
 -15   1   6     1749.50     1670.10     95.19 o
 -14   1   6      588.34      583.86     79.81 o
 -13   1   6      747.72      725.04     77.40 o
 -12   1   6        3.34       19.94     66.17 o
 -11   1   6     4681.45     4805.08    110.26 o
 -10   1   6    15078.92    14715.22    178.02 o
  -9   1   6     3696.04     3740.09     99.80 o
  -8   1   6        1.96        6.56     51.19 o
  -7   1   6      137.34      116.14     53.42 o
  -6   1   6    41274.47    41021.19    319.00 o
  -5   1   6     5180.94     4983.42     63.21 o
  -4   1   6     1733.66     1686.44     43.93 o
  -3   1   6     1783.53     1898.56     44.53 o
  -2   1   6    38991.19    38687.20    205.98 o
  -1   1   6    16918.08    16883.39     92.94 o
   0   1   6     5863.52     5922.94    110.16 o
   1   1   6     7750.94     8019.59     97.03 o
   2   1   6      264.33      276.64     17.78 o
   3   1   6    11211.84    11058.39     80.68 o
   4   1   6     1197.43     1136.34     33.82 o
   5   1   6    11809.16    11404.00    141.78 o
   6   1   6    22534.77    22344.40    207.93 o
   7   1   6      307.83      337.07     25.91 o
   8   1   6      412.81      420.41     29.90 o
   9   1   6     1868.59     1813.90     44.40 o
  10   1   6    20993.72    20556.29    132.76 o
  11   1   6     2737.09     2754.72     60.79 o
  12   1   6      226.49      223.56     49.02 o
  13   1   6      792.97      657.95     73.89 o
  14   1   6     4075.07     4119.02    172.41 o
  15   1   6     4597.42     4641.55    178.33 o
  16   1   6      231.62      304.23     92.75 o
  17   1   6     1359.33     1313.98    116.97 o
 -20   2   6     1654.69     1508.95    215.14 o
 -19   2   6     2105.32     1988.63    166.52 o
 -18   2   6      919.43      959.71    109.85 o
 -17   2   6      237.40      294.38     80.42 o
 -16   2   6       71.18       92.39     75.21 o
 -15   2   6     3835.66     4027.35    120.13 o
 -14   2   6      211.45      290.55     70.57 o
 -13   2   6     6351.24     6278.72    114.62 o
 -12   2   6     1318.51     1375.65     67.64 o
 -11   2   6      197.91      168.80     44.01 o
 -10   2   6       88.30      146.69     44.98 o
  -9   2   6     9454.82     9328.00    136.14 o
  -8   2   6    13316.90    13002.33    107.22 o
  -7   2   6    10750.56    10823.94     92.42 o
  -6   2   6      920.42      858.07     31.57 o
  -5   2   6    10709.30    10270.72     87.80 o
  -4   2   6    30604.59    30861.73    191.86 o
  -3   2   6    25107.75    24955.91    248.86 o
  -2   2   6     9272.65     9062.15     85.70 o
  -1   2   6      697.94      774.68     35.24 o
   0   2   6      736.58      758.91     23.91 o
   1   2   6     5737.47     5891.40     44.96 o
   2   2   6    15337.77    15633.39     80.24 o
   3   2   6    18243.83    18290.21    244.89 o
   4   2   6     5386.32     5198.50     64.47 o
   5   2   6      431.23      455.36     25.52 o
   6   2   6      802.44      803.90     27.70 o
   7   2   6    11568.19    11543.90     80.17 o
   8   2   6    22039.82    21640.39    128.33 o
   9   2   6     7572.79     7357.88     85.43 o
  10   2   6       72.03       71.66     52.32 o
  11   2   6     3135.19     3060.43     89.75 o
  12   2   6     5306.94     5309.01    107.60 o
  13   2   6     6168.49     5984.51    144.91 o
  14   2   6      584.32      617.21     73.17 o
  15   2   6      136.10      135.12     77.60 o
  16   2   6     1217.94     1141.89    131.64 o
  17   2   6      735.32      763.81    112.71 o
 -18   3   6      386.91      445.25    223.92 o
 -17   3   6       77.25      219.11    120.05 o
 -16   3   6     7267.37     7642.93    231.04 o
 -15   3   6      720.63      761.24     72.00 o
 -14   3   6     1890.14     1890.74     84.15 o
 -13   3   6     2630.69     2783.16     89.32 o
 -12   3   6    24583.37    25116.01    240.88 o
 -11   3   6      162.71      159.34     51.41 o
 -10   3   6       80.43       83.64     33.31 o
  -9   3   6     1943.34     2021.33     50.92 o
  -8   3   6     3602.86     3561.63     59.40 o
  -7   3   6      530.35      638.27     35.06 o
  -6   3   6      287.07      375.71     27.12 o
  -5   3   6       69.62       86.61     21.61 o
  -4   3   6     6449.73     6263.02    132.17 o
  -3   3   6     1464.22     1363.01     55.88 o
  -2   3   6      540.48      505.06     40.93 o
  -1   3   6     6544.00     6440.22     52.20 o
   0   3   6    44591.91    44174.84    173.82 o
   1   3   6     3166.88     3156.49     43.04 o
   2   3   6      518.28      510.31     30.26 o
   3   3   6     8987.25     8958.48     83.50 o
   4   3   6    38413.93    37096.26    290.51 o
   5   3   6      880.81      903.50     60.14 o
   6   3   6        2.79       15.11     34.11 o
   7   3   6     2093.68     2157.79     50.95 o
   8   3   6     5270.48     5099.23    112.02 o
   9   3   6        2.40       15.64     59.78 o
  10   3   6       86.46      131.89     55.89 o
  11   3   6      128.31      145.83     53.31 o
  12   3   6     4490.41     4514.94    124.99 o
  13   3   6     1255.05     1323.47     94.24 o
  14   3   6      400.89      328.31     82.07 o
  15   3   6     1149.78     1197.62    100.80 o
  16   3   6     5828.54     5826.45    182.35 o
 -17   4   6      531.48      657.33    141.16 o
 -16   4   6     1052.45     1138.21    146.47 o
 -15   4   6     2619.40     2636.48    163.28 o
 -14   4   6       31.55       82.94     97.12 o
 -13   4   6     3971.08     3798.98    197.29 o
 -12   4   6     2531.45     2712.63    145.58 o
 -11   4   6     3544.77     3704.75    152.07 o
 -10   4   6     2129.36     2247.96     87.77 o
  -9   4   6      463.82      631.91     68.63 o
  -8   4   6    17640.80    17496.93    191.33 o
  -7   4   6      980.77     1000.23     38.63 o
  -6   4   6      553.23      588.84     30.48 o
  -5   4   6        2.07       36.73     33.30 o
  -4   4   6    35914.62    36047.27    165.99 o
  -3   4   6     1847.31     1939.68     47.88 o
  -2   4   6      340.38      410.86     33.44 o
  -1   4   6     3712.98     3732.11     66.31 o
   0   4   6     2229.58     2252.34     39.88 o
   1   4   6     7651.21     7341.33     71.59 o
   2   4   6      115.63      155.13     29.99 o
   3   4   6     7966.00     7866.54     77.61 o
   4   4   6     7482.00     7529.63     75.82 o
   5   4   6     6004.58     5972.29     66.76 o
   6   4   6      109.39      106.82     41.68 o
   7   4   6      438.46      468.91     46.78 o
   8   4   6    22331.63    21919.63    163.60 o
   9   4   6      196.48      220.33     46.92 o
  10   4   6       47.23       28.56     46.86 o
  11   4   6       41.68       75.55     66.85 o
  12   4   6     9361.02     9676.74    177.63 o
  13   4   6      878.34      903.70     89.46 o
  14   4   6       56.36       86.65     82.46 o
  15   4   6      993.97      971.35     98.36 o
  16   4   6      448.42      406.00    112.08 o
  17   4   6      898.55      819.22    190.75 o
 -16   5   6      708.97      644.51    192.97 o
 -15   5   6       28.17       24.12    116.40 o
 -14   5   6      540.05      606.70    120.58 o
 -13   5   6        8.62        5.47     95.76 o
 -12   5   6     1422.90     1452.68    134.41 o
 -11   5   6     2422.50     2576.88    148.34 o
 -10   5   6     2482.84     2429.63    280.48 o
  -9   5   6     2174.03     2122.84    134.41 o
  -8   5   6     1084.56     1099.66    110.42 o
  -7   5   6    15558.02    15027.89    206.81 o
  -6   5   6      196.66      200.99     53.38 o
  -5   5   6     8344.28     8502.78    170.37 o
  -4   5   6      736.68      653.54     62.91 o
  -3   5   6    13186.18    13305.61    115.83 o
  -2   5   6      745.22      797.46     43.61 o
  -1   5   6     4122.00     4122.86     83.78 o
   0   5   6     3820.09     3812.40     74.03 o
   1   5   6        9.07       23.38     40.17 o
   2   5   6      354.47      399.73     42.86 o
   3   5   6      176.78      184.36     33.44 o
   4   5   6     3789.59     3775.40     65.81 o
   5   5   6     7449.94     7240.36     98.28 o
   6   5   6     1799.20     1762.69     62.33 o
   7   5   6     5921.60     5829.09     98.95 o
   8   5   6       73.73      157.30     48.88 o
   9   5   6     9634.88     9350.30    225.49 o
  10   5   6     1290.70     1386.77     76.44 o
  11   5   6     3927.09     4074.52    110.25 o
  12   5   6      560.89      624.16     71.46 o
  13   5   6     1892.11     1871.07     91.18 o
  14   5   6      844.65      802.06     84.05 o
  15   5   6     1261.96     1392.52    136.51 o
 -14   6   6     3608.54     3781.24    283.00 o
 -13   6   6      616.24      699.26    121.68 o
 -12   6   6      258.89      335.16    118.25 o
 -11   6   6     2077.14     2172.79    150.94 o
 -10   6   6     2074.11     2123.38    147.44 o
  -9   6   6     2037.07     1989.08    137.35 o
  -8   6   6      182.36      154.08     91.44 o
  -7   6   6      187.33      215.52    101.12 o
  -6   6   6        1.69       77.85     97.13 o
  -5   6   6      912.12      918.25     59.71 o
  -4   6   6      245.72      260.46     50.58 o
  -3   6   6     1656.11     1695.97     76.53 o
  -2   6   6     7476.48     7525.96    129.94 o
  -1   6   6     5054.59     5038.96    100.59 o
   0   6   6      465.89      543.06     52.86 o
   1   6   6     8412.04     8534.07    148.32 o
   2   6   6     6261.88     6291.39    118.60 o
   3   6   6     4699.42     4586.98    101.54 o
   4   6   6        7.05       77.89     59.17 o
   5   6   6     2951.31     2907.83     92.03 o
   6   6   6     7160.73     6865.99    125.50 o
   7   6   6      899.40      930.02     82.60 o
   8   6   6       22.88       36.54     71.06 o
   9   6   6        3.84       28.32     71.58 o
  10   6   6      182.96      216.96     78.69 o
  11   6   6      328.25      339.43     90.23 o
  12   6   6      178.55      163.45     88.32 o
  13   6   6      707.95      704.24    126.57 o
  14   6   6     1483.27     1368.84    165.77 o
 -13   7   6     1171.12     1257.70    237.81 o
 -12   7   6     2460.26     2393.30    244.63 o
 -11   7   6       97.81      144.94    126.36 o
 -10   7   6     1988.32     2111.27    155.29 o
  -9   7   6     1926.86     1955.30    141.12 o
  -8   7   6     1216.17     1210.11    139.42 o
  -7   7   6     1010.44     1002.01     94.41 o
  -6   7   6     9708.07     9328.48    213.33 o
  -5   7   6       60.16       93.01     98.05 o
  -4   7   6      141.55      155.79     81.55 o
  -3   7   6     2877.07     2655.17    125.23 o
  -2   7   6     3439.37     3575.53    118.57 o
  -1   7   6     1242.68     1224.28     87.72 o
   0   7   6     1097.57     1067.21     81.00 o
   1   7   6     2639.71     2526.71    108.05 o
   2   7   6        0.42       27.60     73.96 o
   3   7   6     3816.75     3662.48    103.70 o
   4   7   6     1269.44     1253.84     94.83 o
   5   7   6      106.80      201.71     81.59 o
   6   7   6     2946.06     2905.85    116.59 o
   7   7   6     1729.79     1731.33    105.08 o
   8   7   6       40.39       38.08     75.84 o
   9   7   6      704.49      882.54    104.04 o
  10   7   6     4478.68     4272.58    176.99 o
  11   7   6      293.85      230.05    170.17 o
  -8   8   6        1.74       94.96    159.78 o
  -7   8   6     2175.69     2166.17    193.71 o
  -6   8   6       50.12       44.40    100.86 o
  -5   8   6     3968.01     3724.22    162.84 o
  -4   8   6      140.14      217.02     93.18 o
  -3   8   6     2054.57     1856.34    129.75 o
  -2   8   6      765.77      743.69     85.60 o
  -1   8   6     2074.82     1869.75    136.97 o
   0   8   6      745.23      642.22    110.88 o
   1   8   6      144.32      178.77    103.04 o
   2   8   6     1634.94     1746.89     92.02 o
   3   8   6      370.89      352.38     83.11 o
   4   8   6       81.33       13.03     80.74 o
   5   8   6      933.99      768.11     93.59 o
   6   8   6      335.90      319.27    154.96 o
   7   8   6     2278.12     2050.75    216.87 o
   8   8   6        5.96      -10.30    171.50 o
 -19   0   7        6.04      148.76    116.82 o
 -17   0   7     1226.76     1255.42    152.27 o
 -15   0   7     1099.15     1076.58    175.62 o
 -13   0   7    20826.72    19997.00    303.09 o
 -11   0   7      665.34      631.41    104.95 o
  -9   0   7    51229.46    51084.02   1292.53 o
  -7   0   7     8221.58     9224.17    180.29 o
  -5   0   7     7773.27     7937.37    160.21 o
  -3   0   7     1354.87     1492.00    193.35 o
  -1   0   7    51293.22    51557.05   1478.19 o
   1   0   7      504.48      534.64     39.71 o
   3   0   7    96454.91    93452.04   2360.82 o
   5   0   7      118.15      126.46     17.24 o
   7   0   7    44155.11    43462.89    353.79 o
   9   0   7      731.23      698.62     61.19 o
  11   0   7     3956.04     3755.72     84.98 o
  13   0   7      417.30      423.58    155.92 o
  15   0   7     6025.50     6148.18    295.27 o
  17   0   7        6.33        5.32    176.86 o
 -20   1   7       60.91      -64.29    216.59 o
 -19   1   7     1007.85      978.43    104.51 o
 -18   1   7      774.79      766.00     89.88 o
 -17   1   7     4351.87     4117.43    133.50 o
 -16   1   7     4008.24     3949.83    182.51 o
 -15   1   7     2617.88     2398.69    105.03 o
 -14   1   7      391.14      375.98     75.63 o
 -13   1   7     2458.40     2466.50     98.84 o
 -12   1   7     4456.26     4189.16    114.86 o
 -11   1   7     1602.00     1589.73     87.28 o
 -10   1   7     4752.10     5100.19    110.95 o
  -9   1   7     3889.51     3993.29    109.82 o
  -8   1   7     5454.09     5823.05    114.70 o
  -7   1   7     1078.78     1308.99     67.80 o
  -6   1   7     8957.17     9151.41    136.96 o
  -5   1   7    40944.13    39076.92    165.06 o
  -4   1   7        6.88       73.25     33.06 o
  -3   1   7      307.35      364.76     51.69 o
  -2   1   7     3027.47     3055.34     50.01 o
  -1   1   7    55449.10    51922.76    299.69 o
   0   1   7    14553.52    14623.29    169.32 o
   1   1   7     8166.42     8248.55     58.88 o
   2   1   7      201.20      238.14     24.48 o
   3   1   7     6487.92     6425.96     79.18 o
   4   1   7    15749.75    15253.20     92.61 o
   5   1   7      794.55      790.27     33.71 o
   6   1   7     8326.08     8056.73     93.78 o
   7   1   7     5201.55     5177.43     54.69 o
   8   1   7     1280.54     1279.16     37.78 o
   9   1   7      335.60      383.10     33.77 o
  10   1   7     5773.09     5601.10     78.73 o
  11   1   7    17759.30    17590.18    145.63 o
  12   1   7     1194.29     1121.97     61.77 o
  13   1   7      135.13      110.00     59.50 o
  14   1   7        3.19       95.22    124.19 o
  15   1   7     8914.34     8783.49    231.72 o
  16   1   7     1909.08     2138.85    159.81 o
  17   1   7      154.83      143.15     90.01 o
 -19   2   7     1709.19     1686.35    170.83 o
 -18   2   7     1376.28     1258.65    110.66 o
 -17   2   7     1974.78     2115.48    122.99 o
 -16   2   7     4034.28     4108.75    128.33 o
 -15   2   7     1134.68     1232.18     90.58 o
 -14   2   7     2925.15     3022.40    108.94 o
 -13   2   7     3429.36     3566.60    108.68 o
 -12   2   7      477.93      534.49     75.77 o
 -11   2   7      825.39      870.01     76.08 o
 -10   2   7     2661.57     2657.10    118.91 o
  -9   2   7     2211.28     2288.84     74.96 o
  -8   2   7    16569.72    17083.13    238.91 o
  -7   2   7    15665.42    16027.20    140.88 o
  -6   2   7     8198.28     8499.26     83.65 o
  -5   2   7     1361.52     1389.98     37.50 o
  -4   2   7    15927.10    15840.75    179.52 o
  -3   2   7    29386.86    29533.58    237.23 o
  -2   2   7    13209.97    13016.47    247.95 o
  -1   2   7     2954.31     2948.07     70.77 o
   0   2   7     8420.15     8863.34     83.74 o
   1   2   7    14589.60    15412.15     92.99 o
   2   2   7    24720.80    24751.37    133.21 o
   3   2   7    16594.46    16601.81    120.69 o
   4   2   7      943.83      942.25     39.36 o
   5   2   7     1135.39     1165.22     40.78 o
   6   2   7      170.45      164.77     22.35 o
   7   2   7     3984.12     3991.69     53.17 o
   8   2   7    12066.92    12144.28    114.07 o
   9   2   7     7976.14     8014.58    139.86 o
  10   2   7     3222.72     3221.19     84.30 o
  11   2   7       31.44       45.53     47.98 o
  12   2   7     5615.95     5368.79    109.44 o
  13   2   7     9414.12     9176.80    147.81 o
  14   2   7     4054.93     4073.52    132.44 o
  15   2   7      635.70      490.33     88.68 o
  16   2   7      361.82      312.86    118.62 o
 -18   3   7       40.02       77.88    173.85 o
 -17   3   7      142.21      238.43    133.75 o
 -16   3   7     1013.18     1160.04    149.67 o
 -15   3   7     4300.65     4322.52    279.31 o
 -14   3   7      478.20      495.65     83.90 o
 -13   3   7     2177.58     2122.49     82.93 o
 -12   3   7     4421.00     4493.75    123.76 o
 -11   3   7    18694.56    19248.87    424.52 o
 -10   3   7      634.02      657.71     43.72 o
  -9   3   7      887.32      913.85     44.22 o
  -8   3   7     2581.91     2491.11     55.82 o
  -7   3   7    35697.34    35384.54    192.49 o
  -6   3   7       18.27       57.38     23.36 o
  -5   3   7       12.77       41.84     17.80 o
  -4   3   7      470.35      449.82     40.79 o
  -3   3   7     1022.03     1011.55     38.79 o
  -2   3   7      223.52      261.70     32.86 o
  -1   3   7      430.23      421.05     22.48 o
   0   3   7     2714.41     2730.28     57.60 o
   1   3   7    20254.92    19860.40    111.39 o
   2   3   7     4279.00     4348.96     55.76 o
   3   3   7     1149.63     1142.21     39.49 o
   4   3   7     7169.27     7141.54    115.42 o
   5   3   7    38699.03    37276.57    229.01 o
   6   3   7     1981.69     1996.83     54.88 o
   7   3   7       66.43       99.77     34.80 o
   8   3   7     4196.74     4143.99     86.09 o
   9   3   7    10515.12     9939.42    143.55 o
  10   3   7      423.01      444.18     67.73 o
  11   3   7      228.77      243.34     63.58 o
  12   3   7     1480.31     1433.00     75.20 o
  13   3   7      362.52      398.56     79.91 o
  14   3   7        4.40      -13.30     75.47 o
  15   3   7        7.28       70.26     77.29 o
  16   3   7      289.91      302.20    123.95 o
 -16   4   7       99.76      130.02    118.31 o
 -15   4   7     3635.77     3747.59    183.89 o
 -14   4   7      938.41     1046.61    122.23 o
 -13   4   7       10.68       57.23    109.91 o
 -12   4   7     2899.64     2863.25    173.02 o
 -11   4   7        0.60        4.08     87.22 o
 -10   4   7     8732.28     8729.73    275.12 o
  -9   4   7      106.10      181.05     92.03 o
  -8   4   7     1759.63     1747.57     73.22 o
  -7   4   7    12807.59    12907.94    155.11 o
  -6   4   7     1745.57     1759.42     50.75 o
  -5   4   7     3641.39     3688.04     78.46 o
  -4   4   7      130.80      179.92     26.12 o
  -3   4   7    30424.81    29220.46    261.01 o
  -2   4   7      235.82      269.89     26.69 o
  -1   4   7      151.92      127.88     13.54 o
   0   4   7      623.75      599.33     38.01 o
   1   4   7    15208.26    14903.18    162.29 o
   2   4   7     9882.14     9967.76    211.81 o
   3   4   7      275.40      316.48     36.04 o
   4   4   7     5210.71     5378.87     78.52 o
   5   4   7     1575.87     1655.91     77.02 o
   6   4   7     5299.46     5372.87     83.46 o
   7   4   7      154.30      183.37     45.32 o
   8   4   7     2928.40     2945.19     81.44 o
   9   4   7     8988.59     8924.38    114.08 o
  10   4   7     2317.27     2234.22     71.54 o
  11   4   7       22.78       58.24     51.58 o
  12   4   7       10.06       38.75     54.35 o
  13   4   7    10354.33    10717.58    159.22 o
  14   4   7        7.63       47.00     85.25 o
  15   4   7        5.68       -6.26     85.22 o
  16   4   7      635.05      597.04    164.43 o
 -15   5   7      113.46      144.16    124.30 o
 -14   5   7      404.12      295.60    103.47 o
 -13   5   7        1.18       48.60    104.99 o
 -12   5   7      510.83      494.36    118.04 o
 -11   5   7     2308.23     2354.71    146.84 o
 -10   5   7     2147.03     2007.84    135.25 o
  -9   5   7     1559.11     1503.12    127.09 o
  -8   5   7     1269.47     1218.37    110.25 o
  -7   5   7      187.52      203.32     50.82 o
  -6   5   7    11669.74    12042.51    190.95 o
  -5   5   7     2894.13     2898.26     91.56 o
  -4   5   7     6691.51     6581.77    122.50 o
  -3   5   7      291.11      305.75     59.65 o
  -2   5   7    18213.87    17484.25    288.35 o
  -1   5   7     1574.02     1585.73     65.11 o
   0   5   7     7501.97     7468.68    122.99 o
   1   5   7     3921.08     3875.10     73.56 o
   2   5   7     1719.33     1763.71     57.62 o
   3   5   7        3.99       -0.43     30.50 o
   4   5   7      695.29      698.82     52.22 o
   5   5   7     2930.19     2832.95     77.28 o
   6   5   7     1601.31     1616.24     61.61 o
   7   5   7      694.38      767.19     54.07 o
   8   5   7     2729.58     2707.99     75.80 o
   9   5   7     1327.08     1440.15     66.25 o
  10   5   7     6383.69     6429.49    110.15 o
  11   5   7      871.23     1004.22     75.01 o
  12   5   7     4026.33     3958.09    111.08 o
  13   5   7       19.68       43.74     65.17 o
  14   5   7     3501.46     3613.42    138.62 o
  15   5   7      551.93      567.10    116.29 o
 -14   6   7     3684.06     3451.98    295.15 o
 -13   6   7     1326.50     1598.59    180.74 o
 -12   6   7     1341.94     1354.03    140.28 o
 -11   6   7       54.82      108.35    113.61 o
 -10   6   7     6259.48     6119.69    203.45 o
  -9   6   7     4932.21     5013.81    189.70 o
  -8   6   7     2197.60     2258.80    140.86 o
  -7   6   7      263.21      274.46    106.05 o
  -6   6   7     2867.35     2762.94    140.79 o
  -5   6   7     1244.28     1238.39     67.35 o
  -4   6   7       93.60      105.88     48.04 o
  -3   6   7      967.38      970.44     62.48 o
  -2   6   7      882.85      899.42     62.94 o
  -1   6   7     1481.43     1474.56     68.38 o
   0   6   7     3176.03     3166.31     84.31 o
   1   6   7      818.52      808.48     53.94 o
   2   6   7     3599.97     3504.34     91.55 o
   3   6   7     6325.96     6157.59    115.77 o
   4   6   7     5587.69     5645.40    131.52 o
   5   6   7      174.32      169.29     62.20 o
   6   6   7     7060.97     6865.94    179.28 o
   7   6   7     4936.45     4929.97    113.65 o
   8   6   7     2136.78     2058.34    103.56 o
   9   6   7       14.74       25.05     71.31 o
  10   6   7      732.23      779.38     89.42 o
  11   6   7      806.03      830.50     90.92 o
  12   6   7        3.87       24.55     83.25 o
  13   6   7      338.62      282.39    129.79 o
 -13   7   7      944.27      934.63    219.15 o
 -12   7   7     1131.24      948.37    222.61 o
 -11   7   7     1106.03     1168.31    140.99 o
 -10   7   7      199.51      206.13    112.52 o
  -9   7   7      255.95      342.08    123.38 o
  -8   7   7     1819.43     1681.87    112.03 o
  -7   7   7      865.77      995.28    100.62 o
  -6   7   7       68.04      118.91     81.03 o
  -5   7   7     5108.28     5002.79    140.71 o
  -4   7   7      529.93      598.45    102.17 o
  -3   7   7      100.83      131.69     59.50 o
  -2   7   7     2021.30     2089.88     91.42 o
  -1   7   7     6785.69     6790.81    124.31 o
   0   7   7      159.57      197.10     72.82 o
   1   7   7      945.30     1050.86     97.37 o
   2   7   7     3455.19     3453.18    103.33 o
   3   7   7      675.66      715.44     68.55 o
   4   7   7     2418.29     2363.49    111.80 o
   5   7   7     1687.67     1684.29    102.90 o
   6   7   7      600.51      595.55     89.95 o
   7   7   7     1133.76     1053.21     95.39 o
   8   7   7      996.45     1151.50    101.51 o
   9   7   7      883.66      838.50    101.11 o
  10   7   7        6.32      145.70    106.79 o
  -8   8   7     1413.11     1154.14    172.43 o
  -7   8   7       10.86       19.90    154.90 o
  -6   8   7     1070.57     1142.66    129.44 o
  -5   8   7       56.98      170.92    100.24 o
  -4   8   7     4407.90     4348.02    142.71 o
  -3   8   7      245.89      248.32     85.67 o
  -2   8   7     2143.83     2021.17    146.08 o
  -1   8   7       22.05       20.16    110.26 o
   0   8   7     3020.90     2942.41    153.12 o
   1   8   7        2.06       49.26    106.23 o
   2   8   7      719.10      682.13     94.76 o
   3   8   7     1282.33     1296.43    102.95 o
   4   8   7      172.31      144.61     87.12 o
   5   8   7      146.83       85.07    181.35 o
   6   8   7       91.64      106.53    156.72 o
   7   8   7      131.09      138.11    171.98 o
 -18   0   8      376.65      472.48    153.28 o
 -16   0   8      117.53      133.30    108.27 o
 -14   0   8     2597.40     2493.42    145.32 o
 -12   0   8    15947.59    16035.48    419.03 o
 -10   0   8      668.81      632.26    111.46 o
  -8   0   8    47379.14    46429.42    397.52 o
  -6   0   8     4366.01     4414.07    192.94 o
  -4   0   8    27978.82    29124.97    747.87 o
  -2   0   8      668.09      742.31     50.98 o
   0   0   8     8652.13     8985.52    129.75 o
   2   0   8     1059.36     1068.48     34.05 o
   4   0   8    80560.39    76915.66   1141.96 o
   6   0   8      255.63      259.05     19.66 o
   8   0   8    32616.70    32158.64    456.81 o
  10   0   8       46.45      100.10     45.37 o
  12   0   8     9599.80     9673.39    175.07 o
  14   0   8        1.44      102.23    157.24 o
  16   0   8      522.00      401.69    162.06 o
 -20   1   8      827.87      818.29    222.45 o
 -19   1   8      337.40      319.71    114.76 o
 -18   1   8       71.03      216.76     83.23 o
 -17   1   8     1932.00     1990.59    109.84 o
 -16   1   8     7727.98     7640.45    164.45 o
 -15   1   8      514.51      515.60     81.16 o
 -14   1   8     1450.48     1496.63     93.22 o
 -13   1   8     1146.79     1198.53     84.87 o
 -12   1   8     7733.00     7655.40    141.46 o
 -11   1   8    11782.74    11670.61    183.61 o
 -10   1   8     3909.36     4165.59    109.80 o
  -9   1   8     2669.29     2719.20     94.09 o
  -8   1   8       87.97       91.70     58.57 o
  -7   1   8     1605.70     1384.75     76.88 o
  -6   1   8      452.22      492.60     54.71 o
  -5   1   8    13143.76    13247.85    162.01 o
  -4   1   8    25152.73    24756.63    209.91 o
  -3   1   8     6538.33     6818.07    100.16 o
  -2   1   8     1634.45     1719.83     46.64 o
  -1   1   8     7865.53     8117.83    130.11 o
   0   1   8    48457.88    46646.84    219.98 o
   1   1   8    17678.56    18387.66    168.34 o
   2   1   8     1761.75     1777.31     38.16 o
   3   1   8       32.94       37.81     33.00 o
   4   1   8    22152.00    22260.06    183.09 o
   5   1   8    10400.04     9926.80    148.06 o
   6   1   8     1870.99     1800.38     43.00 o
   7   1   8     2506.27     2389.82     58.09 o
   8   1   8       35.98       94.15     26.18 o
   9   1   8     6038.08     5831.96     79.97 o
  10   1   8      212.02      224.89     38.27 o
  11   1   8     2314.08     2312.39     73.94 o
  12   1   8    10725.99    10622.95    136.49 o
  13   1   8      256.84      206.00     63.82 o
  14   1   8      192.32      247.25    114.88 o
  15   1   8      526.73      523.45    112.20 o
  16   1   8     6879.02     6668.29    511.76 o
 -19   2   8     3281.64     3492.40    242.01 o
 -18   2   8     3130.52     3311.59    152.89 o
 -17   2   8      991.19     1116.79    111.32 o
 -16   2   8      134.07      203.28     91.30 o
 -15   2   8     4203.21     4088.73    168.81 o
 -14   2   8     6118.62     5996.37    198.47 o
 -13   2   8     5480.80     5462.58    144.98 o
 -12   2   8     4421.14     4437.98    154.22 o
 -11   2   8     1662.14     1604.93     94.01 o
 -10   2   8       39.41       91.46     59.02 o
  -9   2   8     7080.77     7098.96    187.78 o
  -8   2   8     3199.49     3089.13     83.37 o
  -7   2   8    10213.48     9890.21    138.64 o
  -6   2   8     4539.29     4359.99    106.68 o
  -5   2   8      371.74      341.49     26.92 o
  -4   2   8      567.10      645.03     48.17 o
  -3   2   8    23439.33    23500.67    237.12 o
  -2   2   8    31857.89    31283.21    222.15 o
  -1   2   8     9894.99     9545.11    120.72 o
   0   2   8     6339.91     6320.60     54.38 o
   1   2   8     3329.96     3183.14     40.85 o
   2   2   8     7908.98     7356.93     51.68 o
   3   2   8     9888.59     9643.94     88.37 o
   4   2   8     2911.70     2906.26     59.58 o
   5   2   8     1403.08     1394.29     45.24 o
   6   2   8     1249.14     1286.80     47.48 o
   7   2   8     4253.56     4252.43     61.71 o
   8   2   8     7492.13     7490.09     81.38 o
   9   2   8     6497.36     6463.07     95.38 o
  10   2   8     2734.57     2819.37     87.29 o
  11   2   8      105.83      187.53     54.41 o
  12   2   8      247.78      251.31     55.86 o
  13   2   8     4695.80     4686.12    109.36 o
  14   2   8     6304.25     5921.61    151.75 o
  15   2   8     2211.57     2353.26    157.86 o
  16   2   8       59.60       92.81    100.81 o
 -17   3   8      215.76      248.70    112.35 o
 -16   3   8       49.06      124.75    128.00 o
 -15   3   8       43.12      114.83    115.55 o
 -14   3   8     1803.22     2024.06    152.56 o
 -13   3   8      143.32      145.22     72.28 o
 -12   3   8      683.17      739.06     85.53 o
 -11   3   8     2081.88     2369.62    107.76 o
 -10   3   8    15183.27    15116.91    213.30 o
  -9   3   8     1126.17     1194.09     60.56 o
  -8   3   8     1600.32     1499.80     62.26 o
  -7   3   8     9529.13     9759.54    116.68 o
  -6   3   8    37706.47    36728.05    342.33 o
  -5   3   8      220.73      249.78     42.86 o
  -4   3   8      704.72      725.74     42.56 o
  -3   3   8     1547.58     1536.50     52.25 o
  -2   3   8     5817.03     5887.45     84.01 o
  -1   3   8       14.97       45.37     33.87 o
   0   3   8     1501.32     1534.09     37.07 o
   1   3   8      125.24      161.10     27.03 o
   2   3   8     6470.08     6403.04     83.32 o
   3   3   8     1291.32     1258.41     36.85 o
   4   3   8      389.66      425.32     53.60 o
   5   3   8     5889.39     6088.92     97.63 o
   6   3   8    32498.81    31836.18    236.04 o
   7   3   8     1642.19     1687.04     53.30 o
   8   3   8      990.00     1022.90     60.58 o
   9   3   8     3401.61     3389.21    144.79 o
  10   3   8    15694.60    14970.61    177.25 o
  11   3   8      368.68      406.71     54.89 o
  12   3   8       28.76       14.20     67.21 o
  13   3   8      310.91      308.21     66.93 o
  14   3   8     1247.32     1303.79    100.87 o
  15   3   8        4.38       36.50    111.26 o
  16   3   8      104.82       91.71    131.45 o
 -16   4   8      494.16      662.62    147.49 o
 -15   4   8       14.64      123.37    110.79 o
 -14   4   8     8161.69     8121.01    376.31 o
 -13   4   8     1022.95      993.71    136.63 o
 -12   4   8      119.76      221.51    108.44 o
 -11   4   8      468.20      423.93    112.16 o
 -10   4   8     1120.06     1264.71    118.61 o
  -9   4   8     5904.90     5571.73    174.10 o
  -8   4   8      289.76      351.18     55.49 o
  -7   4   8     4843.91     4850.17    114.54 o
  -6   4   8     4894.96     4786.09    106.70 o
  -5   4   8     5057.67     4902.98    107.18 o
  -4   4   8     1022.16     1013.70     66.59 o
  -3   4   8      660.12      663.85     62.49 o
  -2   4   8    31025.53    30907.53    225.41 o
  -1   4   8      267.84      226.15     21.73 o
   0   4   8     1390.89     1404.23     46.31 o
   1   4   8     3726.52     4109.43    103.43 o
   2   4   8    26367.83    26330.41    296.75 o
   3   4   8     3354.17     3509.46     59.37 o
   4   4   8      153.09      167.06     58.92 o
   5   4   8      341.58      373.19     63.84 o
   6   4   8      761.29      725.01     52.28 o
   7   4   8     5092.19     5036.18    113.95 o
   8   4   8       15.91       48.39     50.46 o
   9   4   8     2649.52     2610.89     73.95 o
  10   4   8     4371.95     4314.45     89.54 o
  11   4   8     1251.48     1205.59     63.32 o
  12   4   8       63.86      105.48     51.81 o
  13   4   8      447.39      553.87     90.97 o
  14   4   8     7265.52     7461.02    175.70 o
  15   4   8        2.80      -16.24     99.86 o
 -15   5   8     1735.91     1717.82    162.71 o
 -14   5   8      319.83      379.91    153.88 o
 -13   5   8     4153.40     3907.20    190.02 o
 -12   5   8       92.57      172.11    104.77 o
 -11   5   8     3444.27     3319.40    168.87 o
 -10   5   8     1982.25     2099.89    137.62 o
  -9   5   8        4.67        7.62    104.56 o
  -8   5   8      656.13      542.73     96.97 o
  -7   5   8       41.78       60.29     52.29 o
  -6   5   8     3047.20     3074.46     95.99 o
  -5   5   8     7239.40     7335.95    237.53 o
  -4   5   8     2550.86     2559.16    105.17 o
  -3   5   8     3627.89     3561.04     97.71 o
  -2   5   8      223.28      235.01     51.79 o
  -1   5   8    17110.67    16925.43    218.86 o
   0   5   8     3035.60     2988.66     76.79 o
   1   5   8     7081.96     6936.66     92.69 o
   2   5   8      323.49      319.65     44.00 o
   3   5   8     7746.29     7547.26    112.04 o
   4   5   8      396.61      424.08     66.22 o
   5   5   8     2159.71     2068.10     71.24 o
   6   5   8     2846.00     2797.04     73.10 o
   7   5   8       23.09       26.83     45.83 o
   8   5   8       36.29       76.91     47.55 o
   9   5   8      405.43      398.94     53.55 o
  10   5   8     2888.00     2956.80     84.13 o
  11   5   8     4536.75     4446.83     99.40 o
  12   5   8       35.96       39.47     61.56 o
  13   5   8     1894.09     1958.60    113.92 o
  14   5   8       13.58       68.97    103.19 o
  15   5   8     3373.30     3404.70    241.52 o
 -14   6   8      409.97      338.14    179.10 o
 -13   6   8      921.22     1008.53    142.75 o
 -12   6   8     2227.87     2398.28    163.39 o
 -11   6   8     1290.67     1436.34    136.33 o
 -10   6   8      660.24      733.05    124.09 o
  -9   6   8     5672.73     5946.74    203.99 o
  -8   6   8     5352.01     5270.40    236.42 o
  -7   6   8     2595.91     2485.87    145.53 o
  -6   6   8      161.67      253.53     98.27 o
  -5   6   8     6211.88     6132.95    185.81 o
  -4   6   8     4960.21     4929.69    103.84 o
  -3   6   8      721.10      751.18     67.65 o
  -2   6   8        8.85       48.24     51.78 o
  -1   6   8      336.91      359.74     54.67 o
   0   6   8       44.46       83.07     49.53 o
   1   6   8       45.25      117.83     63.59 o
   2   6   8      989.67      954.32     67.29 o
   3   6   8     2683.23     2638.08     85.21 o
   4   6   8     4300.98     4396.38    144.16 o
   5   6   8     2733.79     2813.94     96.21 o
   6   6   8       12.63       90.01     63.19 o
   7   6   8     5488.30     5446.28    121.89 o
   8   6   8     5680.51     5495.68    207.81 o
   9   6   8     2503.98     2534.38    132.61 o
  10   6   8        6.04       91.33     75.68 o
  11   6   8     1614.02     1451.32    103.78 o
  12   6   8     2152.09     2043.26    139.30 o
 -12   7   8     1284.28     1020.02    245.80 o
 -11   7   8     1025.50     1114.54    231.06 o
 -10   7   8      437.94      529.32    132.35 o
  -9   7   8     1225.06     1256.62    136.48 o
  -8   7   8      122.20      178.35    111.11 o
  -7   7   8     1293.06     1358.36    108.48 o
  -6   7   8     1935.12     1901.36    108.38 o
  -5   7   8        0.30       -3.82     72.57 o
  -4   7   8     3273.69     3258.68    106.75 o
  -3   7   8     1940.88     1882.64     83.91 o
  -2   7   8      733.89      822.51     68.44 o
  -1   7   8     1192.70     1265.75     93.43 o
   0   7   8     5055.96     5006.73    199.49 o
   1   7   8       13.89       54.64     74.69 o
   2   7   8       87.15       91.74     60.97 o
   3   7   8     2843.78     2860.65    106.65 o
   4   7   8     3095.67     3166.57    132.92 o
   5   7   8      907.49      920.34     80.58 o
   6   7   8      954.47      944.94     98.63 o
   7   7   8      977.70      955.65     94.63 o
   8   7   8       10.54       79.94     86.56 o
   9   7   8     2867.46     2745.54    176.54 o
  10   7   8      586.32      596.07    157.25 o
  -8   8   8      524.26      539.02    180.21 o
  -7   8   8      213.99      103.45    160.14 o
  -6   8   8       16.12      -12.48     95.50 o
  -5   8   8      886.28      741.23     97.89 o
  -4   8   8      785.51      724.92     96.51 o
  -3   8   8     3566.25     3561.20    173.69 o
  -2   8   8       22.44       82.79    105.45 o
  -1   8   8     2180.07     2279.35    151.92 o
   0   8   8       16.98      141.00    108.64 o
   1   8   8     5371.83     5173.32    310.20 o
   2   8   8      175.00      268.08    113.44 o
   3   8   8     1471.70     1540.21    137.72 o
   4   8   8      432.48      554.72    196.35 o
   5   8   8      977.72     1063.87    190.07 o
 -19   0   9     5561.40     5377.54    375.15 o
 -17   0   9      989.80      982.38    131.73 o
 -15   0   9     1943.07     1791.02    140.44 o
 -13   0   9      570.20      701.84    123.91 o
 -11   0   9     9313.58     8915.79    217.31 o
  -9   0   9     2838.01     2845.92    140.29 o
  -7   0   9    48406.16    49076.39    976.58 o
  -5   0   9     2997.17     3049.62    129.43 o
  -3   0   9    38389.21    37819.18    488.54 o
  -1   0   9     1387.60     1447.50     91.23 o
   1   0   9    53935.57    59007.21    383.02 o
   3   0   9      138.80      195.92     58.25 o
   5   0   9    29565.33    28625.67    248.35 o
   7   0   9      942.63      911.20     27.45 o
   9   0   9    54865.63    53620.52    265.30 o
  11   0   9        6.19       83.52     59.50 o
  13   0   9    13550.65    13150.05    375.28 o
  15   0   9      136.31      204.16    141.66 o
 -19   1   9     1292.95     1226.13    127.55 o
 -18   1   9      940.15      892.40    103.31 o
 -17   1   9      254.57      250.31     89.31 o
 -16   1   9     1603.86     1803.91    105.90 o
 -15   1   9     9228.23     9187.72    175.18 o
 -14   1   9       28.40       86.35     78.14 o
 -13   1   9     1208.56     1288.68     91.01 o
 -12   1   9     1940.25     2003.22     98.13 o
 -11   1   9    15484.74    14996.24    213.28 o
 -10   1   9     7898.02     8212.57    162.65 o
  -9   1   9     4021.52     3886.12    122.01 o
  -8   1   9       48.92      120.40     71.75 o
  -7   1   9     4500.15     4448.26    100.40 o
  -6   1   9     9856.24    10067.50    124.10 o
  -5   1   9     1838.68     1801.04     56.52 o
  -4   1   9    13061.66    12790.46    194.69 o
  -3   1   9     5417.07     5357.69     71.60 o
  -2   1   9     3603.85     3665.58     60.41 o
  -1   1   9       13.98      135.24     35.86 o
   0   1   9     3075.38     2892.72     48.78 o
   1   1   9    36618.72    34803.59    199.79 o
   2   1   9      441.97      447.12     30.19 o
   3   1   9      938.21      906.29     42.11 o
   4   1   9     2195.87     2208.67     51.32 o
   5   1   9    30469.12    29331.86    189.84 o
   6   1   9     6724.03     6561.85    132.24 o
   7   1   9     1305.18     1262.78     50.28 o
   8   1   9     4294.07     4388.22     59.67 o
   9   1   9     3668.34     3665.93     76.63 o
  10   1   9     4543.14     4433.33     75.37 o
  11   1   9      173.59      170.18     47.93 o
  12   1   9     3700.13     3573.74    111.75 o
  13   1   9     2302.43     2140.06    171.42 o
  14   1   9      385.12      399.24    111.36 o
  15   1   9       11.64      127.74    121.41 o
  16   1   9     1570.85     1612.51    143.89 o
 -18   2   9     1850.00     2061.61    132.35 o
 -17   2   9     2141.26     2069.08    131.40 o
 -16   2   9       66.54      153.83     93.39 o
 -15   2   9      278.80      286.95     85.15 o
 -14   2   9     5668.29     5844.60    158.18 o
 -13   2   9     6578.45     6412.62    158.90 o
 -12   2   9     5673.85     5679.68    145.46 o
 -11   2   9     2125.77     2103.65     85.77 o
 -10   2   9     5241.32     5416.18    136.89 o
  -9   2   9     3272.29     3120.43     92.89 o
  -8   2   9     6136.12     5667.63    169.66 o
  -7   2   9     6289.52     6140.42    159.00 o
  -6   2   9      408.95      420.08     38.21 o
  -5   2   9     1316.15     1328.03     34.69 o
  -4   2   9     3725.68     3792.01     80.70 o
  -3   2   9     3074.06     3276.03    144.87 o
  -2   2   9    17548.64    17885.16    403.86 o
  -1   2   9     9399.97     8931.99    163.88 o
   0   2   9     7293.61     7327.95     62.76 o
   1   2   9     3472.36     3489.54     68.45 o
   2   2   9     7920.00     7753.81    125.84 o
   3   2   9    26138.49    26418.82    306.33 o
   4   2   9     8860.56     9001.74     90.73 o
   5   2   9     1687.23     1721.60     51.02 o
   6   2   9     3181.15     3188.60     61.56 o
   7   2   9    11608.59    11752.99    113.20 o
   8   2   9     7096.08     7271.40     80.11 o
   9   2   9     5137.08     5039.40     84.25 o
  10   2   9       52.47       83.09     52.48 o
  11   2   9     1007.06     1022.38     65.16 o
  12   2   9       61.79       73.17     55.08 o
  13   2   9     1507.99     1535.53     94.94 o
  14   2   9     3284.76     3159.04    119.02 o
  15   2   9     2718.43     2760.99    170.53 o
  16   2   9     1092.67     1183.52    146.72 o
 -17   3   9     3533.86     3422.93    200.20 o
 -16   3   9       18.47        2.82    118.58 o
 -15   3   9       73.81      212.03    119.69 o
 -14   3   9      271.66      373.03    126.11 o
 -13   3   9       29.32       70.34    115.46 o
 -12   3   9       32.44       59.14     76.40 o
 -11   3   9      188.62      186.84     70.05 o
 -10   3   9      879.25      951.98     63.38 o
  -9   3   9    15247.12    15054.09    156.69 o
  -8   3   9     1065.31     1022.43     71.75 o
  -7   3   9     3916.29     3868.90     86.38 o
  -6   3   9     7950.12     8048.41    110.72 o
  -5   3   9    28716.13    28856.13    284.75 o
  -4   3   9      558.39      610.52     65.30 o
  -3   3   9       85.64      110.38     57.20 o
  -2   3   9     7301.03     7376.21    133.45 o
  -1   3   9    25462.48    24858.04    244.84 o
   0   3   9     1526.83     1522.73     37.81 o
   1   3   9      584.32      612.91     31.87 o
   2   3   9      280.12      337.83     36.35 o
   3   3   9      164.00      195.96     29.25 o
   4   3   9      385.30      453.23     58.93 o
   5   3   9      307.12      303.96     51.35 o
   6   3   9     2226.72     2343.02     67.91 o
   7   3   9    16359.20    16348.52    168.60 o
   8   3   9     1294.97     1320.57     68.23 o
   9   3   9      221.43      243.16     49.52 o
  10   3   9     1726.50     1775.77     69.98 o
  11   3   9    19579.11    19289.60    333.57 o
  12   3   9      903.65      957.15     84.50 o
  13   3   9       15.10       -9.65     71.38 o
  14   3   9      696.28      732.72     85.99 o
  15   3   9     3802.10     3837.99    180.33 o
 -16   4   9     1395.67     1541.31    155.94 o
 -15   4   9     1608.39     1457.62    153.82 o
 -14   4   9       36.12      204.92    132.32 o
 -13   4   9     8485.33     8774.58    360.12 o
 -12   4   9      594.36      711.89    127.88 o
 -11   4   9      389.42      319.88    116.20 o
 -10   4   9      634.09      662.16    109.84 o
  -9   4   9     7406.28     7368.76    134.40 o
  -8   4   9     3084.49     2964.69    108.31 o
  -7   4   9        0.79       14.18     53.82 o
  -6   4   9     2281.51     2198.49     85.99 o
  -5   4   9      681.01      697.81     68.18 o
  -4   4   9    10656.25    10387.61    147.80 o
  -3   4   9     1449.99     1508.22     76.16 o
  -2   4   9     5723.32     5787.07    114.77 o
  -1   4   9    12899.63    12767.69    154.86 o
   0   4   9     4006.24     4207.91     96.61 o
   1   4   9      426.91      435.11     55.42 o
   2   4   9      254.64      286.67     38.68 o
   3   4   9    31467.37    30732.38    270.96 o
   4   4   9      352.19      371.22     62.26 o
   5   4   9      119.88      122.79     59.33 o
   6   4   9     1738.92     1850.51    101.67 o
   7   4   9     7381.42     7330.18    117.51 o
   8   4   9     6370.65     6418.98    113.52 o
   9   4   9       47.59      217.64     68.08 o
  10   4   9     2833.14     2735.92     86.80 o
  11   4   9      866.44      910.61     72.81 o
  12   4   9     3731.51     3802.43    124.80 o
  13   4   9      134.89      108.87     68.74 o
  14   4   9      878.77      949.20    104.69 o
  15   4   9     3340.18     3171.38    221.11 o
 -15   5   9      759.82      569.88    201.97 o
 -14   5   9     1140.84     1117.20    139.92 o
 -13   5   9        0.52       24.90    115.87 o
 -12   5   9     7155.52     7335.70    233.68 o
 -11   5   9      311.01      389.71    107.67 o
 -10   5   9     2807.63     2853.84    157.63 o
  -9   5   9     1380.66     1376.32    133.25 o
  -8   5   9     1912.89     1750.24    128.79 o
  -7   5   9        4.94       23.59     52.13 o
  -6   5   9     1173.26     1181.11     74.35 o
  -5   5   9     3308.39     3352.79    100.33 o
  -4   5   9     2458.03     2474.88     91.26 o
  -3   5   9     1404.63     1426.25     81.05 o
  -2   5   9     1331.38     1363.07     63.61 o
  -1   5   9     2442.76     2439.92     85.05 o
   0   5   9    14350.14    14366.70    156.86 o
   1   5   9     1065.23     1127.75     57.02 o
   2   5   9     6979.56     6996.23    127.45 o
   3   5   9        0.72       34.82     45.02 o
   4   5   9    11207.33    10684.51    196.49 o
   5   5   9      623.27      703.43     77.19 o
   6   5   9     5790.04     5667.17     96.37 o
   7   5   9     1131.20     1205.17     61.63 o
   8   5   9      403.74      454.77     54.42 o
   9   5   9      238.48      235.95     51.73 o
  10   5   9      199.18      247.30     53.27 o
  11   5   9     1451.93     1477.93     72.06 o
  12   5   9      302.18      380.94     86.00 o
  13   5   9      410.13      393.31    101.66 o
  14   5   9     1420.08     1367.56    138.67 o
 -13   6   9      335.98      203.26    199.80 o
 -12   6   9        3.04       45.41    111.73 o
 -11   6   9      659.72      673.70    132.42 o
 -10   6   9      620.09      713.56    130.49 o
  -9   6   9      821.30      727.13    116.58 o
  -8   6   9     4812.96     4585.19    183.35 o
  -7   6   9     4879.80     4887.70    224.65 o
  -6   6   9     2646.89     2651.72    146.96 o
  -5   6   9      864.63      831.36     74.88 o
  -4   6   9     5270.87     5162.27    107.85 o
  -3   6   9     4510.69     4548.95    103.74 o
  -2   6   9     2592.80     2593.67     89.47 o
  -1   6   9      108.37      159.64     53.56 o
   0   6   9     1133.57     1144.44     79.06 o
   1   6   9     1853.23     1838.22     89.26 o
   2   6   9       26.58       43.64     63.00 o
   3   6   9      311.02      308.48     60.23 o
   4   6   9       16.27       36.00     65.18 o
   5   6   9     1905.32     1709.57     96.15 o
   6   6   9     2900.53     2838.99     98.10 o
   7   6   9      900.78      908.45     75.99 o
   8   6   9      947.47     1077.26     80.42 o
   9   6   9     3546.43     3561.81    110.57 o
  10   6   9     2328.13     2340.61    115.53 o
  11   6   9      156.48      190.46     85.85 o
 -12   7   9     1045.83     1134.82    234.44 o
 -11   7   9     3309.37     3137.43    297.63 o
 -10   7   9      239.10      331.57    123.53 o
  -9   7   9      151.42      108.86    111.05 o
  -8   7   9     1684.17     1711.16    149.91 o
  -7   7   9      358.70      372.29     90.16 o
  -6   7   9     2382.30     2388.86    119.15 o
  -5   7   9     1727.62     1625.70    136.84 o
  -4   7   9      531.63      531.01     67.89 o
  -3   7   9      574.20      627.53     67.63 o
  -2   7   9     1904.60     1954.64    100.64 o
  -1   7   9     1646.47     1748.00     99.51 o
   0   7   9      560.47      708.14     81.59 o
   1   7   9     6366.40     6725.76    224.97 o
   2   7   9      474.94      532.12     78.89 o
   3   7   9      140.63      121.81     75.07 o
   4   7   9     1545.12     1657.41    138.67 o
   5   7   9     4233.06     4388.69    119.10 o
   6   7   9      271.11      310.76     70.30 o
   7   7   9      157.29      141.28     92.35 o
   8   7   9     2402.05     2294.01    143.21 o
   9   7   9      652.10      644.58    157.40 o
  10   7   9     1249.10     1157.66    155.71 o
  -7   8   9     1170.90     1072.35    180.70 o
  -6   8   9       67.86       29.72    106.30 o
  -5   8   9      248.59      184.20    147.40 o
  -4   8   9        4.97       58.14    119.16 o
  -3   8   9      755.66      904.85    126.58 o
  -2   8   9     2071.85     1932.09    144.64 o
  -1   8   9      183.52      153.60    109.59 o
   0   8   9     2163.74     2049.91    150.87 o
   1   8   9        1.04      214.46    192.92 o
   2   8   9     3155.03     3200.67    249.55 o
   3   8   9      442.00      559.82    197.12 o
 -18   0  10     7370.24     7268.26    543.38 o
 -16   0  10      417.25      451.88    119.17 o
 -14   0  10     8603.73     8141.79    231.44 o
 -12   0  10      811.28      713.50    120.16 o
 -10   0  10      130.96      330.17    117.45 o
  -8   0  10     3817.53     4105.72    157.70 o
  -6   0  10    41398.37    41793.55   1387.97 o
  -4   0  10     1439.61     1345.13    102.07 o
  -2   0  10    62183.86    59928.48    520.77 o
   0   0  10     3488.90     3712.35    107.03 o
   2   0  10    14074.39    12772.71    208.88 o
   4   0  10     1452.15     1341.98     83.52 o
   6   0  10     2026.45     1913.53     94.38 o
   8   0  10      374.73      847.89    128.18 o
  10   0  10    18636.15    18761.33    242.25 o
  12   0  10       94.14      230.79    152.65 o
  14   0  10    13586.24    13011.43    399.98 o
  16   0  10        9.42      198.45    190.29 o
 -19   1  10       40.87       18.15    125.45 o
 -18   1  10        0.21      -18.19     89.12 o
 -17   1  10     2012.97     1855.99    113.27 o
 -16   1  10        0.67       70.56     77.45 o
 -15   1  10     2475.80     2474.49    144.60 o
 -14   1  10     5955.83     5938.73    145.27 o
 -13   1  10      118.19      114.11     78.11 o
 -12   1  10     2201.32     2152.86    102.60 o
 -11   1  10     2445.24     2606.28    106.47 o
 -10   1  10    18566.81    18643.95    226.61 o
  -9   1  10     1470.19     1467.38     90.03 o
  -8   1  10     2307.21     2181.48     97.09 o
  -7   1  10      846.76      840.94     68.37 o
  -6   1  10    18607.56    18576.72    192.23 o
  -5   1  10    16508.20    16471.84    168.44 o
  -4   1  10     5373.15     5582.97    112.05 o
  -3   1  10     2062.49     1955.86     58.86 o
  -2   1  10       10.11       39.19     43.91 o
  -1   1  10     9927.00    10016.92    202.17 o
   0   1  10       63.34      102.69     41.09 o
   1   1  10    14613.93    14731.78    128.79 o
   2   1  10    24340.31    24219.07    393.91 o
   3   1  10     1389.30     1457.49     51.45 o
   4   1  10      755.42      812.97     43.92 o
   5   1  10     7099.33     7013.96     91.97 o
   6   1  10    26709.50    26512.73    306.68 o
   7   1  10     3781.46     3927.12     56.72 o
   8   1  10     4553.22     4689.24     84.20 o
   9   1  10        0.23       86.90     37.87 o
  10   1  10     6227.94     6218.51     89.83 o
  11   1  10     4079.57     3969.24    115.67 o
  12   1  10      568.50      636.52     92.80 o
  13   1  10     2310.52     2286.56    100.48 o
  14   1  10        7.97       78.97    145.33 o
  15   1  10      864.01      934.62    125.81 o
  16   1  10       23.70      -40.86    193.65 o
 -17   2  10     1396.56     1567.04    126.02 o
 -16   2  10     1470.22     1475.68    118.12 o
 -15   2  10       41.67       41.42     86.36 o
 -14   2  10       11.32       70.50     85.16 o
 -13   2  10     6773.29     7044.28    172.77 o
 -12   2  10     4617.57     4617.76    116.78 o
 -11   2  10     1907.41     2005.81     89.96 o
 -10   2  10     2140.51     2071.67     93.29 o
  -9   2  10     7719.19     7260.12    145.45 o
  -8   2  10    10887.06    10929.21    181.78 o
  -7   2  10     9555.71     9512.89    161.71 o
  -6   2  10     4598.88     4431.72    151.93 o
  -5   2  10      895.49      800.01     59.85 o
  -4   2  10       97.48      141.57     68.56 o
  -3   2  10     5156.75     5180.59    115.59 o
  -2   2  10     8895.00     9190.57    138.55 o
  -1   2  10    14352.17    14103.47    280.73 o
   0   2  10    23289.48    24100.88    133.22 o
   1   2  10     4094.20     4423.80     73.61 o
   2   2  10      113.60      144.93     20.84 o
   3   2  10    25001.10    24009.84    255.19 o
   4   2  10    20166.71    20252.56    166.61 o
   5   2  10     6265.04     6408.25     88.06 o
   6   2  10     3644.79     3702.64     68.20 o
   7   2  10      147.58      262.89     36.53 o
   8   2  10     1621.19     1782.95     49.76 o
   9   2  10     2420.47     2699.50     66.34 o
  10   2  10     1256.66     1410.31     80.89 o
  11   2  10       10.32       59.07     52.10 o
  12   2  10      548.03      539.75     81.08 o
  13   2  10      891.62      894.37     95.22 o
  14   2  10     1891.18     1973.54    108.53 o
  15   2  10     1820.84     1802.15    166.83 o
  16   2  10     1294.86     1352.23    213.08 o
 -17   3  10     1354.14     1476.46    279.61 o
 -16   3  10     7598.57     7927.83    261.67 o
 -15   3  10       60.21       45.07    120.26 o
 -14   3  10      883.54     1026.64    140.58 o
 -13   3  10     1078.40     1143.95    145.77 o
 -12   3  10     2576.33     2556.91    164.79 o
 -11   3  10       25.80       45.87     77.16 o
 -10   3  10      632.78      594.26     61.77 o
  -9   3  10      228.56      266.47     59.11 o
  -8   3  10     4615.83     4806.72    101.89 o
  -7   3  10      523.94      483.22     57.64 o
  -6   3  10     1153.20     1135.73     62.16 o
  -5   3  10     4753.95     4691.64    114.80 o
  -4   3  10    29165.56    28928.70    336.98 o
  -3   3  10     1428.71     1566.38     81.57 o
  -2   3  10     1973.20     1959.52     84.51 o
  -1   3  10     7314.71     7217.38    156.40 o
   0   3  10    45201.59    42849.32    198.81 o
   1   3  10      283.73      277.33     31.35 o
   2   3  10      511.40      522.72     40.93 o
   3   3  10     1302.98     1288.08     57.72 o
   4   3  10     2785.74     2835.51     76.37 o
   5   3  10      224.68      275.80     51.68 o
   6   3  10        1.79       57.98     47.95 o
   7   3  10     1147.94     1193.26     52.07 o
   8   3  10     1218.07     1275.15     67.12 o
   9   3  10     2263.90     2237.96     73.21 o
  10   3  10      376.00      322.72     66.97 o
  11   3  10     3975.66     3757.53    133.28 o
  12   3  10    11253.77    11918.11    239.74 o
  13   3  10      768.70      727.60    108.92 o
  14   3  10      253.12      156.40    101.81 o
  15   3  10      767.26      926.27    179.94 o
 -15   4  10     1514.41     1428.43    151.37 o
 -14   4  10     1289.30     1350.75    152.79 o
 -13   4  10      149.24      212.59    128.51 o
 -12   4  10     8555.36     8269.05    239.88 o
 -11   4  10      590.64      480.34    116.89 o
 -10   4  10      991.55      914.69    115.40 o
  -9   4  10      385.46      387.27     64.12 o
  -8   4  10    12695.21    12830.57    182.68 o
  -7   4  10     2308.85     2234.61     92.62 o
  -6   4  10      205.77      273.16     63.92 o
  -5   4  10     2540.52     2617.49     96.11 o
  -4   4  10     1763.35     1840.25     85.55 o
  -3   4  10    12966.72    13270.19    196.07 o
  -2   4  10       49.30      128.44     58.95 o
  -1   4  10     3690.60     3666.36     98.43 o
   0   4  10     3273.55     3328.42    105.61 o
   1   4  10     3117.64     3043.36     88.76 o
   2   4  10     1687.24     1670.31     71.42 o
   3   4  10     1009.48      927.23     53.49 o
   4   4  10    18667.61    18507.18    200.26 o
   5   4  10        4.15       83.16     54.11 o
   6   4  10     2089.56     2199.25     88.64 o
   7   4  10     3383.77     3321.14     88.12 o
   8   4  10    15046.81    15076.02    165.83 o
   9   4  10     1049.64     1163.70     71.41 o
  10   4  10      259.94      460.09     78.55 o
  11   4  10      178.94      206.02     76.11 o
  12   4  10      745.29      768.27     72.78 o
  13   4  10     1793.96     1932.90     92.96 o
  14   4  10        2.82       37.85    136.60 o
 -14   5  10      782.08      697.84    148.56 o
 -13   5  10      678.39      697.19    128.59 o
 -12   5  10        1.67       76.89    113.77 o
 -11   5  10     8602.36     8735.02    246.04 o
 -10   5  10      771.48     1001.52    136.26 o
  -9   5  10     1976.40     1984.56    144.38 o
  -8   5  10       61.94       73.96    110.02 o
  -7   5  10     5354.63     5135.55    251.00 o
  -6   5  10      147.24      185.11     61.71 o
  -5   5  10     3455.80     3350.10    104.03 o
  -4   5  10     3789.23     3747.56    167.15 o
  -3   5  10        0.04       22.64     63.66 o
  -2   5  10      383.26      345.15     53.50 o
  -1   5  10       78.95      119.04     46.99 o
   0   5  10     1341.05     1319.57     61.92 o
   1   5  10     8434.71     8402.46    182.49 o
   2   5  10     1471.10     1538.94     77.48 o
   3   5  10     3860.94     4036.16    162.38 o
   4   5  10      401.80      461.35     69.77 o
   5   5  10    13239.94    12877.41    225.76 o
   6   5  10     1297.52     1291.33     84.91 o
   7   5  10     4476.31     4733.51    141.90 o
   8   5  10     1690.23     1655.69     70.11 o
   9   5  10     2850.63     2915.77     84.09 o
  10   5  10       28.09       51.36     52.53 o
  11   5  10      842.89      856.00     79.96 o
  12   5  10      609.75      736.47     81.64 o
  13   5  10       67.06      123.36    104.77 o
  14   5  10        1.14      -71.25    102.30 o
 -13   6  10      472.70      641.01    202.57 o
 -12   6  10       10.35      120.83    129.39 o
 -11   6  10       24.03      113.18    119.86 o
 -10   6  10       23.37      -56.04    106.48 o
  -9   6  10      178.96      225.38    107.61 o
  -8   6  10     1271.66     1292.10    127.65 o
  -7   6  10     1991.90     2009.39    141.45 o
  -6   6  10     2590.00     2528.20    158.32 o
  -5   6  10     3194.10     3205.49    109.56 o
  -4   6  10       77.34      137.36     63.46 o
  -3   6  10     8052.71     7864.95    130.82 o
  -2   6  10     6882.45     6746.45    149.78 o
  -1   6  10     2372.37     2433.90    103.10 o
   0   6  10      134.16      162.76     65.86 o
   1   6  10     6127.47     5967.16    168.14 o
   2   6  10     4287.42     4280.76    190.00 o
   3   6  10        3.55       44.84     70.73 o
   4   6  10        0.58       35.76     68.68 o
   5   6  10       62.77       99.83     74.10 o
   6   6  10        1.70        7.97     59.76 o
   7   6  10        6.49       -0.73     62.57 o
   8   6  10      591.93      660.59     75.49 o
   9   6  10     1843.45     1935.95     90.82 o
  10   6  10     2233.91     2344.68    101.78 o
  11   6  10     1444.44     1363.42    196.62 o
 -11   7  10      411.03      437.74    214.46 o
 -10   7  10     2990.70     3084.79    186.58 o
  -9   7  10        7.66       20.81    119.18 o
  -8   7  10        1.82        7.69    120.60 o
  -7   7  10     1581.42     1396.23    112.20 o
  -6   7  10     3435.58     3600.59    134.72 o
  -5   7  10     1792.78     1902.04    125.20 o
  -4   7  10      583.66      595.72     69.75 o
  -3   7  10     1271.26     1248.80     92.12 o
  -2   7  10        0.14       18.14     76.45 o
  -1   7  10     2921.06     2881.47    115.21 o
   0   7  10      688.29      666.69     83.30 o
   1   7  10       31.25      141.86    123.75 o
   2   7  10     2831.60     2872.62    144.52 o
   3   7  10     1815.39     1999.76    136.40 o
   4   7  10      214.44      253.54     79.15 o
   5   7  10     1199.45     1351.74     85.94 o
   6   7  10     3343.62     3317.01    113.78 o
   7   7  10      268.22      221.47    108.47 o
   8   7  10      369.15      304.71    142.11 o
   9   7  10     1191.47     1034.16    151.38 o
  -7   8  10     1179.23      922.11    175.37 o
  -5   8  10     1230.55     1261.33    194.18 o
  -4   8  10      238.45      174.27    138.96 o
  -3   8  10       48.86       55.13    141.42 o
  -2   8  10      891.18     1028.14    106.07 o
  -1   8  10      159.85      207.94     81.69 o
   0   8  10        6.35       42.56    102.74 o
   1   8  10      522.31      536.12    141.71 o
   2   8  10     1358.30     1618.56    167.95 o
 -17   0  11     7097.85     6950.38    234.47 o
 -15   0  11     2490.96     2270.23    157.97 o
 -13   0  11    16336.41    15913.25    300.22 o
 -11   0  11        6.57       -6.93    114.40 o
  -9   0  11     2736.29     2686.76    269.99 o
  -7   0  11       25.82       92.89    102.27 o
  -5   0  11    12476.04    12744.57    554.22 o
  -3   0  11     1900.98     1841.29     94.02 o
  -1   0  11    36540.26    34385.98    855.13 o
   1   0  11     2337.97     2180.60     87.94 o
   3   0  11    12442.10    12156.68    349.54 o
   5   0  11     1115.01     1170.73    135.25 o
   7   0  11    31250.85    30298.24    271.58 o
   9   0  11      708.62      684.05     83.23 o
  11   0  11     8041.68     8101.99    263.64 o
  13   0  11      364.79      343.83    170.04 o
  15   0  11    11017.82    11091.12    393.10 o
 -19   1  11      745.40      716.36    198.70 o
 -18   1  11      132.63      139.32     96.56 o
 -17   1  11      238.91      305.95     92.45 o
 -16   1  11     2596.33     2693.97    187.76 o
 -15   1  11       97.79       87.63     81.56 o
 -14   1  11     2284.55     2230.92    110.16 o
 -13   1  11     1041.85     1013.98     93.27 o
 -12   1  11     1561.74     1583.46     97.39 o
 -11   1  11       26.74       71.87     73.78 o
 -10   1  11     5523.71     5440.24    141.48 o
  -9   1  11    20550.02    20137.28    266.83 o
  -8   1  11      320.46      314.87     69.77 o
  -7   1  11     3875.16     4022.67    107.43 o
  -6   1  11     1824.58     1842.03     86.32 o
  -5   1  11    26303.75    25949.66    276.10 o
  -4   1  11     8072.03     8244.22     99.38 o
  -3   1  11     5592.36     5393.87     93.30 o
  -2   1  11        7.62       23.86     41.71 o
  -1   1  11     3279.97     3265.19     71.11 o
   0   1  11     6807.28     6544.01     95.72 o
   1   1  11     1105.82     1221.62     61.08 o
   2   1  11    10063.57     9917.58    117.76 o
   3   1  11     6780.00     7111.80     92.31 o
   4   1  11     2042.63     1958.07     63.21 o
   5   1  11       23.53       17.39     47.91 o
   6   1  11     7878.18     7793.65    157.89 o
   7   1  11    18624.15    18363.91    251.80 o
   8   1  11     3896.51     3737.24     86.85 o
   9   1  11       24.46      560.54     86.84 o
  10   1  11     2358.62     2326.42     77.21 o
  11   1  11     9702.35     9463.86    179.24 o
  12   1  11     2549.87     2726.58    123.99 o
  13   1  11     1029.40     1084.07     92.25 o
  14   1  11     1562.70     1820.46    151.02 o
  15   1  11      775.61      909.86    205.69 o
 -17   2  11      966.47      960.46    144.04 o
 -16   2  11        8.19       62.21     95.83 o
 -15   2  11      188.14      210.58     93.87 o
 -14   2  11      862.25      929.88    102.90 o
 -13   2  11       43.94       52.10     88.93 o
 -12   2  11     8955.25     8565.58    153.48 o
 -11   2  11     8364.57     8212.81    147.28 o
 -10   2  11      187.25      251.11     69.81 o
  -9   2  11      507.86      505.41     74.35 o
  -8   2  11    10908.71    10363.15    191.84 o
  -7   2  11     9823.37     9813.52    169.27 o
  -6   2  11     8481.38     8617.51    193.80 o
  -5   2  11     4172.25     4147.96     98.39 o
  -4   2  11     4564.27     4559.07    128.27 o
  -3   2  11     3661.35     3572.15    107.69 o
  -2   2  11    12034.07    12093.64    164.13 o
  -1   2  11     6364.33     6420.14     92.29 o
   0   2  11       55.60       92.02     29.09 o
   1   2  11      341.80      304.40     44.91 o
   2   2  11     2711.05     2801.57     71.45 o
   3   2  11     5575.17     5887.45    101.42 o
   4   2  11    14061.20    14341.11    178.01 o
   5   2  11     7047.83     7157.28    159.20 o
   6   2  11     4173.81     4503.87     87.51 o
   7   2  11     1824.85     2113.39     93.83 o
   8   2  11     8576.80     8549.13    106.91 o
   9   2  11    17200.05    17223.38    341.07 o
  10   2  11     6851.34     7067.09    142.21 o
  11   2  11     1796.44     1801.58    103.29 o
  12   2  11      709.62      741.77    124.25 o
  13   2  11     2490.82     2523.98    116.77 o
  14   2  11     1167.45     1081.76    100.80 o
  15   2  11     1793.11     1805.10    222.51 o
 -16   3  11     1465.06     1672.32    178.11 o
 -15   3  11     6104.33     6178.54    234.43 o
 -14   3  11      207.84      344.68    120.02 o
 -13   3  11      772.63      821.98    135.21 o
 -12   3  11     2002.71     2011.55    158.97 o
 -11   3  11     9109.41     8914.67    269.13 o
 -10   3  11      584.51      590.81     67.85 o
  -9   3  11       81.82      104.98     58.03 o
  -8   3  11      247.94      241.07     57.52 o
  -7   3  11       14.98       47.60     55.42 o
  -6   3  11      163.03      143.91     67.83 o
  -5   3  11      121.72      126.96     70.52 o
  -4   3  11     2868.03     2973.29    104.44 o
  -3   3  11    19362.08    18864.29    204.69 o
  -2   3  11     1791.71     1939.99    109.91 o
  -1   3  11     1767.43     1754.53     85.43 o
   0   3  11     9339.02     9176.39    193.53 o
   1   3  11    27854.77    26933.16    222.64 o
   2   3  11      637.84      643.88     42.19 o
   3   3  11       46.46       43.21     36.33 o
   4   3  11     4266.49     4215.23    114.49 o
   5   3  11     9063.48     9080.34    109.66 o
   6   3  11      791.91      783.31     53.47 o
   7   3  11      516.38      800.15     52.84 o
   8   3  11      496.08      592.08     65.53 o
   9   3  11       63.90       66.69     59.39 o
  10   3  11      148.72      185.94     60.44 o
  11   3  11      125.93       99.91     63.92 o
  12   3  11     1701.78     1804.40     96.91 o
  13   3  11     4593.66     4299.54    355.33 o
  14   3  11      913.04      864.47    114.43 o
  15   3  11       91.10       75.91    113.06 o
 -15   4  11       23.56       37.05    122.27 o
 -14   4  11     2883.84     3063.57    235.42 o
 -13   4  11      592.93      521.10    125.19 o
 -12   4  11     2188.38     2122.21    165.35 o
 -11   4  11     4027.40     4255.83    186.43 o
 -10   4  11     1523.21     1541.37    135.80 o
  -9   4  11     1447.37     1382.17     87.78 o
  -8   4  11       24.41       24.36     65.48 o
  -7   4  11    14648.23    14224.38    226.34 o
  -6   4  11      468.03      522.45     71.98 o
  -5   4  11     1393.73     1373.85     81.63 o
  -4   4  11      554.01      576.61     70.92 o
  -3   4  11     5784.75     5886.99    128.25 o
  -2   4  11     2670.11     2662.10     97.79 o
  -1   4  11        2.18       38.00     60.04 o
   0   4  11      966.97      880.56     82.07 o
   1   4  11     1053.06     1061.77     70.60 o
   2   4  11     6392.83     6165.32    122.45 o
   3   4  11      388.10      419.49     84.79 o
   4   4  11     5983.12     6003.81    126.07 o
   5   4  11     5433.58     5602.71    109.30 o
   6   4  11     5005.54     4926.25    119.44 o
   7   4  11        5.79       73.27     54.91 o
   8   4  11      882.63      983.55     68.95 o
   9   4  11    12280.09    12445.84    202.61 o
  10   4  11        1.59       65.49     74.50 o
  11   4  11      730.84      657.65     82.11 o
  12   4  11     1244.72     1207.08     94.75 o
  13   4  11     1943.29     1974.80     95.34 o
  14   4  11     1266.46     1326.57    120.14 o
 -14   5  11      943.19      774.54    141.43 o
 -13   5  11      402.94      584.63    144.92 o
 -12   5  11       91.14      148.34    191.36 o
 -11   5  11      859.39      901.03    143.83 o
 -10   5  11     7369.21     7656.98    236.24 o
  -9   5  11     2494.70     2483.03    242.69 o
  -8   5  11     3470.79     3291.68    165.52 o
  -7   5  11       90.08      143.51     63.95 o
  -6   5  11     8735.34     8455.99    158.72 o
  -5   5  11      103.79      144.54     62.18 o
  -4   5  11     3787.10     3814.89    110.99 o
  -3   5  11     2654.16     2773.07    101.24 o
  -2   5  11     1708.32     1756.06     73.27 o
  -1   5  11      662.78      659.73     58.19 o
   0   5  11      440.05      487.47     67.00 o
   1   5  11     3403.61     3390.88    146.22 o
   2   5  11     2164.43     2312.09    128.26 o
   3   5  11     1359.54     1424.01    112.34 o
   4   5  11      446.53      533.08     70.81 o
   5   5  11      840.30      953.33     84.25 o
   6   5  11     9150.10     9147.94    207.71 o
   7   5  11     2613.57     2623.23     94.22 o
   8   5  11     3384.93     3475.03    102.09 o
   9   5  11        5.01       25.99     74.45 o
  10   5  11     4701.82     4938.84    146.04 o
  11   5  11      625.41      597.45     89.71 o
  12   5  11     3471.55     3600.91    129.44 o
  13   5  11      907.12      864.53    120.87 o
 -12   6  11       63.26      132.31    122.19 o
 -11   6  11        9.66       81.32    118.30 o
 -10   6  11     1212.41     1210.21    234.67 o
  -9   6  11      729.76      674.49    125.46 o
  -8   6  11       95.49       84.14    104.05 o
  -7   6  11       80.83       97.71    105.97 o
  -6   6  11      311.76      247.18     71.27 o
  -5   6  11     1132.80     1240.48    124.71 o
  -4   6  11      489.19      554.91     66.20 o
  -3   6  11     1582.68     1493.31     77.57 o
  -2   6  11     6077.54     6091.05    160.90 o
  -1   6  11     8087.08     8406.03    181.42 o
   0   6  11     6161.92     6186.91    142.02 o
   1   6  11      864.97      885.52    113.71 o
   2   6  11     4709.68     4670.13    167.57 o
   3   6  11     2777.14     3030.64    147.04 o
   4   6  11     3404.62     3577.44    331.51 o
   5   6  11        2.59        7.53     71.46 o
   6   6  11      126.06      192.45     66.20 o
   7   6  11     1343.79     1319.09     82.92 o
   8   6  11      595.44      776.67     88.57 o
   9   6  11       69.77      109.44     86.37 o
  10   6  11       74.07       56.42    158.26 o
 -11   7  11      951.45      616.41    197.27 o
 -10   7  11       74.26      133.06    132.02 o
  -9   7  11     2844.55     2526.18    174.21 o
  -8   7  11      339.90      221.94    127.07 o
  -7   7  11      603.69      549.72    103.78 o
  -6   7  11     2388.33     2453.67    124.18 o
  -5   7  11     5082.12     4839.28    147.74 o
  -4   7  11      135.02      210.05     76.34 o
  -3   7  11      348.75      347.98     77.38 o
  -2   7  11     1891.08     1850.78    138.73 o
  -1   7  11     1004.11     1081.53    146.40 o
   0   7  11     1726.61     1859.81    144.39 o
   1   7  11     1347.52     1396.94    127.81 o
   2   7  11      159.19      236.66    165.52 o
   3   7  11      885.63     1116.85    287.37 o
   4   7  11     1604.83     1634.38    137.09 o
   5   7  11      688.28      645.22     81.30 o
   6   7  11      234.45      253.55    102.90 o
   7   7  11     1990.35     2038.59    185.05 o
   8   7  11      200.74      220.18    137.73 o
  -5   8  11      362.09      273.88    169.61 o
  -4   8  11     3276.46     3248.95    228.36 o
  -3   8  11       52.15       26.81    143.29 o
  -2   8  11      629.45      619.89    134.95 o
  -1   8  11      816.32      765.71    137.71 o
   0   8  11        0.31      139.94    129.70 o
   1   8  11      498.15      453.48    130.95 o
 -18   0  12      451.37      425.07    132.72 o
 -16   0  12     6162.58     5536.25    223.02 o
 -14   0  12     1624.02     1839.68    147.62 o
 -12   0  12    12661.49    12871.82    571.78 o
 -10   0  12      740.50      959.83    126.85 o
  -8   0  12    11770.14    11421.66    661.22 o
  -6   0  12     1466.27     1563.57    119.03 o
  -4   0  12     3038.76     2868.99    116.40 o
  -2   0  12     1961.01     1932.57     99.80 o
   0   0  12    51101.59    50191.71    364.99 o
   2   0  12     2385.90     2357.02     66.16 o
   4   0  12    32717.39    32940.94    506.58 o
   6   0  12      117.68      449.84     85.08 o
   8   0  12      213.97      358.60     79.12 o
  10   0  12      513.62      630.77     85.55 o
  12   0  12      425.82      510.70    153.85 o
  14   0  12      208.19      303.10    182.84 o
 -19   1  12      328.12      275.37    188.19 o
 -18   1  12      747.31      758.40    141.60 o
 -17   1  12      629.51      554.02     97.10 o
 -16   1  12     3744.96     3695.19    136.90 o
 -15   1  12     3011.32     2822.96    125.05 o
 -14   1  12     1674.78     1752.64    108.56 o
 -13   1  12      188.15      223.06     69.25 o
 -12   1  12      796.72      785.38     75.89 o
 -11   1  12     7959.80     7733.24    137.21 o
 -10   1  12       87.41      146.51     68.28 o
  -9   1  12     5353.71     5387.11    126.14 o
  -8   1  12    13347.16    12908.90    259.50 o
  -7   1  12       28.28       41.82     70.27 o
  -6   1  12     4197.92     4194.65    110.96 o
  -5   1  12    10781.38    11186.34    123.39 o
  -4   1  12    27789.65    27044.29    391.73 o
  -3   1  12     7031.09     6897.68    130.14 o
  -2   1  12     2782.80     2805.66     74.24 o
  -1   1  12     1111.53     1175.75     69.84 o
   0   1  12    17423.84    17261.58    264.29 o
   1   1  12    11067.98    11194.03    130.52 o
   2   1  12     3203.62     3222.05     82.86 o
   3   1  12     1300.86     1332.52     66.96 o
   4   1  12      364.89      336.37     57.68 o
   5   1  12     5514.03     5510.90    114.26 o
   6   1  12      919.14      938.53     64.48 o
   7   1  12      899.15     1079.10     54.05 o
   8   1  12    16860.52    16568.98    158.81 o
   9   1  12      234.67      319.09     53.04 o
  10   1  12       73.25      128.05     51.55 o
  11   1  12     4457.20     4332.20    189.07 o
  12   1  12     9109.91     8805.98    175.31 o
  13   1  12     1804.27     1943.10    154.24 o
  14   1  12      848.50      778.33    122.35 o
  15   1  12      169.58      135.83    177.59 o
 -17   2  12     1903.23     1748.04    176.15 o
 -16   2  12      606.80      661.96    111.14 o
 -15   2  12      450.23      381.20     97.21 o
 -14   2  12      119.96      179.05     95.05 o
 -13   2  12     1175.97     1168.80    111.70 o
 -12   2  12     4141.54     4106.95    120.31 o
 -11   2  12     1009.08     1119.24     86.51 o
 -10   2  12     5035.64     4782.90    122.41 o
  -9   2  12        7.45       35.50     66.72 o
  -8   2  12       51.82      123.82     67.57 o
  -7   2  12    14252.21    13701.99    280.57 o
  -6   2  12    11472.07    10843.47    172.56 o
  -5   2  12     3024.83     2992.84    117.87 o
  -4   2  12     5476.09     5421.92    138.53 o
  -3   2  12    14519.06    15513.20    238.81 o
  -2   2  12    11213.56    11739.15    170.62 o
  -1   2  12     7168.74     7180.67    115.04 o
   0   2  12     3521.82     3496.18     80.36 o
   1   2  12     1669.21     1914.14     68.99 o
   2   2  12     1133.78     1174.28     56.74 o
   3   2  12     5267.52     5476.10    103.31 o
   4   2  12     7082.24     7162.73    116.42 o
   5   2  12     7341.27     7627.31    120.29 o
   6   2  12    20300.23    20175.77    288.56 o
   7   2  12     1334.87     1328.38     68.66 o
   8   2  12      359.34      367.92     49.08 o
   9   2  12    12214.10    12754.35    183.91 o
  10   2  12     5612.27     5839.13    147.30 o
  11   2  12     2565.81     2734.04    120.38 o
  12   2  12      616.53      550.39     84.61 o
  13   2  12      930.80      949.51    100.14 o
  14   2  12     2598.33     2242.21    168.37 o
  15   2  12     1817.57     1563.29    256.11 o
 -16   3  12      931.04      701.31    156.37 o
 -15   3  12     1411.77     1480.02    158.57 o
 -14   3  12     9438.50     9294.26    273.22 o
 -13   3  12      221.95      191.66    132.98 o
 -12   3  12     1599.13     1840.06    163.98 o
 -11   3  12     4160.07     3380.32    205.05 o
 -10   3  12     9730.14     9656.77    369.73 o
  -9   3  12      188.07      217.56     62.07 o
  -8   3  12     1349.31     1219.97     73.72 o
  -7   3  12     1725.97     1652.07     79.30 o
  -6   3  12     4797.01     4968.70    134.59 o
  -5   3  12       36.64       80.44     76.91 o
  -4   3  12     1714.90     1758.21    101.46 o
  -3   3  12      204.31      260.91     72.48 o
  -2   3  12     4478.82     4417.13    174.49 o
  -1   3  12     1062.75     1139.67     84.16 o
   0   3  12     1686.28     1613.73     84.87 o
   1   3  12     6160.62     6034.00     88.04 o
   2   3  12    22871.48    22027.99    167.52 o
   3   3  12     1625.75     1680.75     95.34 o
   4   3  12      520.86      502.49     63.29 o
   5   3  12     6802.86     6882.13    122.70 o
   6   3  12    18965.46    19228.54    156.06 o
   7   3  12     1432.40     1453.68     76.18 o
   8   3  12      542.09     1207.30     73.20 o
   9   3  12     1327.20     1323.72     79.85 o
  10   3  12       54.51       86.68     61.47 o
  11   3  12      128.22      145.80     65.73 o
  12   3  12       57.54       34.50     96.07 o
  13   3  12      502.55      512.13    114.93 o
  14   3  12      735.96      678.18    145.19 o
 -15   4  12      608.98      773.61    157.51 o
 -14   4  12      986.89      962.56    153.38 o
 -13   4  12     1471.76     1818.04    248.90 o
 -12   4  12      432.13      380.24    135.59 o
 -11   4  12      636.04      634.34    132.03 o
 -10   4  12     2760.11     2589.44    160.23 o
  -9   4  12     4214.21     4286.25    163.16 o
  -8   4  12     1749.98     1668.04     97.81 o
  -7   4  12      330.10      344.73     76.61 o
  -6   4  12    15738.89    15315.85    241.64 o
  -5   4  12      422.07      524.99     76.21 o
  -4   4  12      490.32      522.52     74.03 o
  -3   4  12     1256.67     1302.94     87.50 o
  -2   4  12     9070.36     8626.97    195.22 o
  -1   4  12     4081.92     4432.72    118.13 o
   0   4  12       72.70       99.40     64.11 o
   1   4  12     2447.18     2396.30    127.80 o
   2   4  12      217.33      254.77     90.21 o
   3   4  12    11301.41    11432.73    242.73 o
   4   4  12      404.98      502.70     74.71 o
   5   4  12     1312.84     1417.67    115.03 o
   6   4  12     3130.44     3275.66    105.46 o
   7   4  12      184.75      190.25     55.82 o
   8   4  12      654.27      644.43     82.08 o
   9   4  12      277.12      525.78     80.66 o
  10   4  12     5286.34     5247.28    144.07 o
  11   4  12       58.18      122.00     78.21 o
  12   4  12      214.03      247.02     81.87 o
  13   4  12      248.81      259.46     94.23 o
 -13   5  12       46.36       68.99    123.05 o
 -12   5  12      531.28      446.84    131.31 o
 -11   5  12       98.62       73.33    106.38 o
 -10   5  12      931.95      854.16    130.22 o
  -9   5  12     6577.52     6394.95    232.81 o
  -8   5  12     1126.75     1193.73    126.12 o
  -7   5  12     1049.89     1023.41     86.84 o
  -6   5  12      156.75      200.72     71.15 o
  -5   5  12    13631.19    13415.84    225.40 o
  -4   5  12     2864.02     3207.95    114.55 o
  -3   5  12     2643.87     2784.29    105.62 o
  -2   5  12      313.31      355.23     58.73 o
  -1   5  12     5069.95     4839.64    121.68 o
   0   5  12      412.69      527.01     65.09 o
   1   5  12     2447.58     2473.36    129.18 o
   2   5  12     3997.26     3922.06    148.08 o
   3   5  12       19.41       58.04     83.52 o
   4   5  12       41.91       81.84     95.35 o
   5   5  12      176.19      256.26     98.63 o
   6   5  12     2468.45     2450.49    107.30 o
   7   5  12     5167.67     5278.55    118.16 o
   8   5  12      237.80      298.17     84.42 o
   9   5  12     1498.46     1585.56    103.97 o
  10   5  12       14.02       70.78     88.99 o
  11   5  12     7475.01     7481.04    212.19 o
  12   5  12      729.21      915.06    183.71 o
  13   5  12     1356.99     1626.76    188.55 o
 -12   6  12     2256.08     1979.69    241.12 o
 -11   6  12     1647.61     1563.08    195.95 o
 -10   6  12       17.94       62.70    123.29 o
  -9   6  12     5033.85     5050.49    199.07 o
  -8   6  12     2002.42     2076.53    152.46 o
  -7   6  12      128.00       51.95    113.33 o
  -6   6  12      187.74      190.45     72.32 o
  -5   6  12      296.46      367.22     81.59 o
  -4   6  12       57.14      101.33     61.85 o
  -3   6  12      306.01      328.97     74.88 o
  -2   6  12     1287.24     1307.04     89.63 o
  -1   6  12     2545.33     2788.72    111.37 o
   0   6  12     1834.68     1873.54    127.49 o
   1   6  12     1949.96     2056.64    136.50 o
   2   6  12        2.46       52.11     82.21 o
   3   6  12     9008.90     8852.25    283.11 o
   4   6  12     6693.33     7077.27    298.08 o
   5   6  12     1097.26     1280.50    146.37 o
   6   6  12       12.65       80.14     68.52 o
   7   6  12     6111.51     6068.04    134.56 o
   8   6  12     1285.29     1303.40    106.28 o
   9   6  12      192.05      309.53    161.74 o
 -10   7  12      719.86      424.14    181.83 o
  -9   7  12       87.31       75.38    125.41 o
  -8   7  12     1091.46      952.32    148.63 o
  -7   7  12      426.15      391.42     99.10 o
  -6   7  12      415.94      419.29    119.44 o
  -5   7  12      384.47      336.90    120.60 o
  -4   7  12     1823.51     1711.14    104.53 o
  -3   7  12       12.85        9.44     75.43 o
  -2   7  12       28.01       26.46     98.14 o
  -1   7  12     1281.69     1597.03    205.95 o
   0   7  12     2826.66     3037.09    161.44 o
   1   7  12      875.78     1104.63    125.07 o
   2   7  12     1106.10     1180.92    129.40 o
   3   7  12     1027.62     1092.42    127.99 o
   4   7  12        2.77        9.58    101.08 o
   7   7  12       63.20      133.10    128.15 o
  -5   8  12     1551.44     1601.15    207.33 o
  -4   8  12        7.17       72.28    151.21 o
  -2   8  12      218.90      364.96    135.47 o
  -1   8  12      658.64      537.03    149.98 o
   0   8  12        2.97       36.89    123.27 o
 -17   0  13      114.77      264.70    129.50 o
 -15   0  13     2553.55     2506.60    167.28 o
 -13   0  13     6945.05     6592.19    221.32 o
 -11   0  13    17043.39    17743.93    397.10 o
  -9   0  13     6622.71     6188.79    316.57 o
  -7   0  13    20717.35    20598.13    394.48 o
  -5   0  13     1477.92     1601.63     98.67 o
  -3   0  13     2917.27     2751.59    129.69 o
  -1   0  13       52.30       76.43     80.37 o
   1   0  13    18932.58    18033.09    397.83 o
   3   0  13     1974.76     2217.95    113.06 o
   5   0  13    26109.13    26640.37    295.34 o
   7   0  13     1659.27     2756.58    143.24 o
   9   0  13     9654.10     9828.31    403.19 o
  11   0  13      341.73      518.40     95.17 o
  13   0  13     1036.89     1282.32    187.92 o
 -18   1  13       43.25      125.95    169.81 o
 -17   1  13     1395.87     1228.18    112.04 o
 -16   1  13      534.05      515.73     93.23 o
 -15   1  13     5011.48     4913.88    148.11 o
 -14   1  13     1800.40     1825.02     93.42 o
 -13   1  13      540.82      619.86     75.14 o
 -12   1  13      236.79      168.67     69.13 o
 -11   1  13      655.85      724.21     74.96 o
 -10   1  13     6546.45     6467.77    207.84 o
  -9   1  13       75.08      126.81     72.07 o
  -8   1  13     2473.73     2442.75    102.60 o
  -7   1  13     3881.57     3799.65    110.26 o
  -6   1  13      703.45      785.41     77.41 o
  -5   1  13      571.88      656.63     61.72 o
  -4   1  13     2748.38     2692.08     72.75 o
  -3   1  13    28366.35    27907.88    565.74 o
  -2   1  13      754.55     1379.46     86.03 o
  -1   1  13     2833.22     2749.11     81.57 o
   0   1  13     2004.89     2111.80     77.75 o
   1   1  13    23642.66    24153.68    214.99 o
   2   1  13     8827.46     8763.77    125.88 o
   3   1  13     2525.67     2606.13    106.10 o
   4   1  13       43.88       77.50     57.43 o
   5   1  13     1046.54     1056.06     69.56 o
   6   1  13     7139.35     7128.81    155.89 o
   7   1  13       22.71      176.44     45.12 o
   8   1  13     2504.50     2638.19     86.27 o
   9   1  13     3487.43     3677.94     98.06 o
  10   1  13      851.74      855.98     85.71 o
  11   1  13      101.09      139.12     73.58 o
  12   1  13     1315.51     1418.90     99.91 o
  13   1  13     8636.88     8826.34    258.56 o
  14   1  13     1243.36     1334.06    155.22 o
 -16   2  13      788.57      837.79    234.62 o
 -15   2  13     1727.07     1732.79    123.29 o
 -14   2  13     2166.97     2092.42    131.48 o
 -13   2  13     1752.86     1609.26    118.65 o
 -12   2  13     4480.17     4588.05    127.99 o
 -11   2  13      962.18     1198.41     90.01 o
 -10   2  13       22.05       56.21     70.62 o
  -9   2  13      224.21      356.34     74.78 o
  -8   2  13      843.45      929.90     76.91 o
  -7   2  13        6.09       91.59     70.33 o
  -6   2  13     6858.18     6632.74    177.70 o
  -5   2  13     8825.54     8671.55    172.32 o
  -4   2  13       37.91       87.43     67.71 o
  -3   2  13       12.20        0.49     75.33 o
  -2   2  13     9364.86     8803.80    138.03 o
  -1   2  13    12325.20    12530.40    240.42 o
   0   2  13     4882.72     5059.06    150.20 o
   1   2  13     3369.63     3256.40     85.37 o
   2   2  13     3799.83     3658.01     91.73 o
   3   2  13     3396.74     3320.30     91.26 o
   4   2  13     6555.07     6488.12    138.62 o
   5   2  13     3279.95     3252.25     92.32 o
   6   2  13     1314.99     1338.18     72.05 o
   7   2  13      377.89      496.08     59.40 o
   8   2  13     2119.86     2142.77     69.76 o
   9   2  13     2966.87     3061.04    136.05 o
  10   2  13     4110.03     4208.75    215.12 o
  11   2  13     4649.12     4504.05    161.22 o
  12   2  13      940.94      971.22    101.36 o
  13   2  13       36.56      100.12     83.49 o
  14   2  13     2524.45     2972.20    282.02 o
 -15   3  13     1947.80     1548.16    177.23 o
 -14   3  13      322.50      490.36    150.62 o
 -13   3  13     5895.22     5686.04    229.80 o
 -12   3  13        5.49      -28.88    131.36 o
 -11   3  13      878.64      841.44    103.20 o
 -10   3  13     2595.60     2594.26    128.63 o
  -9   3  13    15251.17    13667.67    547.57 o
  -8   3  13      437.30      477.76     66.86 o
  -7   3  13      188.22      205.55     84.26 o
  -6   3  13     6012.09     6250.41    153.97 o
  -5   3  13     4873.47     4859.22    138.52 o
  -4   3  13     2879.95     2798.51    115.31 o
  -3   3  13      533.38      560.37     85.18 o
  -2   3  13      284.66      313.05     75.90 o
  -1   3  13      160.64      227.47     73.34 o
   0   3  13      242.41      310.30     65.95 o
   1   3  13      695.21      720.06    100.86 o
   2   3  13     2092.08     2181.69    102.73 o
   3   3  13    16231.46    16023.28    358.89 o
   4   3  13      952.92     1030.06     69.73 o
   5   3  13     2160.00     2170.57     84.52 o
   6   3  13     1937.38     2101.59     83.96 o
   7   3  13    19953.55    19527.93    407.57 o
   8   3  13      211.54      255.58     64.41 o
   9   3  13       11.36      444.19     69.70 o
  10   3  13     1379.54     1410.03     89.16 o
  11   3  13     2709.70     2726.73    130.38 o
  12   3  13      328.84      300.67    118.55 o
  13   3  13      664.17      772.88    145.31 o
  14   3  13      564.80      670.64    145.18 o
 -14   4  13       75.42      125.38    138.89 o
 -13   4  13     1799.44     1695.14    207.63 o
 -12   4  13     5725.91     5474.72    270.60 o
 -11   4  13        2.05        1.32    130.03 o
 -10   4  13       17.02       47.47    127.44 o
  -9   4  13      221.02      216.90     78.68 o
  -8   4  13     2900.75     2915.20    119.97 o
  -7   4  13     1766.35     1725.94    115.45 o
  -6   4  13     2070.43     2115.43    123.89 o
  -5   4  13     6706.27     6956.87    152.11 o
  -4   4  13     1291.77     1378.54     91.54 o
  -3   4  13      663.71      723.82     82.61 o
  -2   4  13      382.04      419.79     74.26 o
  -1   4  13    22611.80    22715.72    352.78 o
   0   4  13      385.86      829.61    109.26 o
   1   4  13     1048.57     1046.57    102.23 o
   2   4  13     1038.44     1129.37    105.23 o
   3   4  13     2281.08     2186.43    129.50 o
   4   4  13     2246.29     2371.84    130.03 o
   5   4  13      378.60      379.77     73.64 o
   6   4  13       63.91      155.60     91.32 o
   7   4  13     1465.16     1586.31    202.42 o
   8   4  13     4886.92     4729.28    133.64 o
   9   4  13        1.22       65.47     85.46 o
  10   4  13     1919.98     2179.99    110.15 o
  11   4  13     4722.68     4758.57    146.69 o
  12   4  13      921.26      832.88    135.98 o
 -13   5  13      660.21      659.95    159.05 o
 -12   5  13     1095.28     1155.45    158.83 o
 -11   5  13      411.93      539.84    143.11 o
 -10   5  13     1612.72     1873.88    153.97 o
  -9   5  13     1318.52     1210.21    145.94 o
  -8   5  13      806.84      830.45    128.62 o
  -7   5  13      848.36      862.67     86.15 o
  -6   5  13      136.24      203.55     71.27 o
  -5   5  13     4370.88     4490.36    131.55 o
  -4   5  13    12469.04    12794.50    229.65 o
  -3   5  13     1723.83     2056.53    103.97 o
  -2   5  13     3613.74     3651.21    112.89 o
  -1   5  13      201.45      303.79     65.65 o
   0   5  13     8526.38     8463.62    212.33 o
   1   5  13      654.73      933.72    109.29 o
   2   5  13     2582.92     2758.06    142.57 o
   3   5  13     2971.74     2973.53    142.61 o
   4   5  13      533.41      500.37    103.97 o
   5   5  13       60.16       24.18     87.44 o
   6   5  13       24.23      129.78     85.59 o
   7   5  13     1089.95     1288.41     97.65 o
   8   5  13      821.51      816.50     83.71 o
   9   5  13       61.56      165.38     81.40 o
  10   5  13      148.77      178.99    100.66 o
  11   5  13      690.30      679.75    166.29 o
  12   5  13     2730.62     2556.28    209.74 o
 -11   6  13     2277.86     2313.22    173.34 o
 -10   6  13      759.94      800.58    137.99 o
  -9   6  13      530.54      447.81    123.00 o
  -8   6  13     3089.21     3316.01    180.03 o
  -7   6  13     3914.15     3802.60    272.63 o
  -6   6  13       93.18      104.69     74.92 o
  -5   6  13       18.02       69.44     77.35 o
  -4   6  13     1526.04     1532.68     97.33 o
  -3   6  13      998.37     1094.38     94.88 o
  -2   6  13       55.65       94.21     95.11 o
  -1   6  13       23.44       91.73     87.46 o
   0   6  13        4.41       31.82     95.08 o
   1   6  13     1748.23     1869.01    134.61 o
   2   6  13      237.85      258.96    103.31 o
   3   6  13     1624.70     1623.12    125.30 o
   4   6  13     2893.86     3040.98    163.98 o
   5   6  13     4317.52     4592.06    182.04 o
   6   6  13     5039.21     4865.38    164.10 o
   7   6  13      334.93      379.38     94.45 o
   8   6  13     2791.96     2481.06    217.13 o
  -9   7  13      783.56      860.93    135.84 o
  -8   7  13      388.78      392.14    137.97 o
  -7   7  13      305.77      186.40    166.51 o
  -6   7  13      374.69      355.93    173.43 o
  -5   7  13     2106.82     1913.26    187.93 o
  -4   7  13      371.45      392.18     87.69 o
  -3   7  13     4071.44     4102.71    183.90 o
  -2   7  13      268.30      330.08    106.69 o
  -1   7  13      489.41      485.04    117.11 o
   0   7  13     2538.57     2729.02    225.57 o
   1   7  13     3351.14     3459.21    237.59 o
   2   7  13      557.46      624.43    166.28 o
   3   7  13      140.09      138.02    128.68 o
  -2   8  13     3959.64     4380.68    249.98 o
 -16   0  14       29.65       47.76    115.66 o
 -14   0  14       24.59        3.81    138.02 o
 -12   0  14        7.06      230.58    148.59 o
 -10   0  14    16376.39    16177.08    453.92 o
  -8   0  14     4253.70     4270.71    384.12 o
  -6   0  14    33174.75    32726.46    520.64 o
  -4   0  14     5976.33     6043.56    155.95 o
  -2   0  14    11000.10    10744.91    260.81 o
   0   0  14      377.96      370.71     91.53 o
   2   0  14     2667.73     2295.80    145.79 o
   4   0  14      956.28     1146.13    105.62 o
   6   0  14    42896.42    42459.75    689.63 o
   8   0  14     2470.84     2571.36    128.55 o
  10   0  14    16849.54    17443.44    329.63 o
  12   0  14      182.62      421.92    188.33 o
  14   0  14     1526.99     1684.71    238.45 o
 -18   1  14     2245.52     2247.68    248.48 o
 -17   1  14       93.34       33.55    128.55 o
 -16   1  14     1086.46     1254.90    108.24 o
 -15   1  14      467.39      473.45     94.86 o
 -14   1  14     8398.40     8270.62    155.70 o
 -13   1  14      926.62      917.93     83.22 o
 -12   1  14     2507.52     2532.60    110.81 o
 -11   1  14      399.26      428.14     82.64 o
 -10   1  14     7932.78     7902.79    192.23 o
  -9   1  14     3668.61     3709.13    114.96 o
  -8   1  14     1838.97     1797.25     91.89 o
  -7   1  14       29.84       13.98     74.52 o
  -6   1  14      909.55      920.07     62.24 o
  -5   1  14    23646.56    23773.57    251.24 o
  -4   1  14       40.31      116.64     57.04 o
  -3   1  14     5201.93     5186.21     93.23 o
  -2   1  14    18207.81    17528.92    237.17 o
  -1   1  14       21.09      719.09     76.94 o
   0   1  14     1967.54     1926.85     92.54 o
   1   1  14     4011.82     3960.58    100.20 o
   2   1  14    22726.53    22361.00    223.87 o
   3   1  14     4596.25     4629.40    105.63 o
   4   1  14     1627.34     1680.34     80.43 o
   5   1  14       41.69      101.26     61.58 o
   6   1  14     9043.73     9058.60    167.25 o
   7   1  14     4031.70     4225.99    104.06 o
   8   1  14      995.83     1222.66     73.18 o
   9   1  14     2018.15     2128.30     92.28 o
  10   1  14      199.94      312.54     83.11 o
  11   1  14     2079.03     1953.80    108.41 o
  12   1  14       78.86       57.15     78.87 o
  13   1  14       22.36       73.01    138.18 o
  14   1  14     6000.61     5920.19    350.14 o
 -16   2  14     1944.52     1845.74    175.67 o
 -15   2  14      431.52      400.26    131.06 o
 -14   2  14      203.90      318.48    100.93 o
 -13   2  14     2897.82     3127.32    149.76 o
 -12   2  14     1589.75     1692.76     98.05 o
 -11   2  14     5399.37     5212.83    133.46 o
 -10   2  14      678.15      694.05     79.87 o
  -9   2  14      421.35      456.49     77.62 o
  -8   2  14     1034.84     1109.38     82.02 o
  -7   2  14      585.15      513.84     72.38 o
  -6   2  14     7868.79     7340.50    208.06 o
  -5   2  14     1076.73     1132.56    102.55 o
  -4   2  14    10470.77    10210.21    179.18 o
  -3   2  14      577.00      724.32     87.94 o
  -2   2  14       63.24       50.98     74.83 o
  -1   2  14     8675.82     8893.75    156.74 o
   0   2  14     9233.21     9337.03    233.25 o
   1   2  14     2210.36     2305.19     83.28 o
   2   2  14     2047.25     2159.30     82.91 o
   3   2  14     5891.03     5841.78    214.51 o
   4   2  14     6040.02     5830.89    127.92 o
   5   2  14     2581.44     2681.31     88.14 o
   6   2  14      987.50     1163.76     72.28 o
   7   2  14       89.89      143.21     59.41 o
   8   2  14      112.14      191.65     51.61 o
   9   2  14     1097.32     1149.17     98.95 o
  10   2  14     1353.67     1340.73    102.88 o
  11   2  14      814.89      987.14     97.86 o
  12   2  14     3038.91     3075.63    140.71 o
  13   2  14        3.47       33.23     83.89 o
  14   2  14       21.66      -85.90    221.57 o
 -15   3  14       17.99        1.08    156.86 o
 -14   3  14      288.91      298.31    174.22 o
 -13   3  14       27.86       20.35    126.24 o
 -12   3  14     1418.68     1666.78    174.69 o
 -11   3  14      518.35      410.76     98.93 o
 -10   3  14     2058.38     1695.77    119.34 o
  -9   3  14     2952.15     3049.36    245.21 o
  -8   3  14    21649.86    20290.51    593.24 o
  -7   3  14      621.49      617.89     93.92 o
  -6   3  14     6625.73     6672.67    161.65 o
  -5   3  14     1537.56     1641.28    102.37 o
  -4   3  14    17307.49    17478.30    306.25 o
  -3   3  14      105.90      315.33     81.27 o
  -2   3  14      584.55      683.14     82.91 o
  -1   3  14     1451.80     1458.93     91.31 o
   0   3  14     2000.50     2092.66    123.29 o
   1   3  14        0.24       16.84     88.41 o
   2   3  14      319.05      350.67     74.19 o
   3   3  14      143.05      167.38     77.05 o
   4   3  14     3897.26     3884.96    121.07 o
   5   3  14      729.02      723.44     80.31 o
   6   3  14      596.57      712.16     80.47 o
   7   3  14     2735.69     2654.71    152.34 o
   8   3  14    14238.27    14133.74    183.03 o
   9   3  14      681.50      672.63     75.54 o
  10   3  14      586.26      653.92    101.41 o
  11   3  14     1402.69     1420.06    113.00 o
  12   3  14     8197.33     8236.48    234.10 o
  13   3  14      491.00      493.51    130.15 o
  14   3  14      271.83      172.10    118.83 o
 -14   4  14      934.67      715.03    236.91 o
 -13   4  14      304.15      227.31    126.22 o
 -12   4  14     5322.45     4958.64    295.44 o
 -11   4  14     1530.61     1606.90    160.60 o
 -10   4  14      430.92      370.10    141.76 o
  -9   4  14     2734.20     2639.70    126.62 o
  -8   4  14     2365.93     2377.09    152.75 o
  -7   4  14     4371.78     4472.54    141.26 o
  -6   4  14      262.02      277.68     81.54 o
  -5   4  14      770.86      651.54     87.17 o
  -4   4  14     4549.48     4473.13    134.88 o
  -3   4  14     6519.35     6626.48    153.82 o
  -2   4  14     4153.93     4509.47    142.02 o
  -1   4  14        6.76      258.40     95.36 o
   0   4  14    15875.30    15605.73    272.78 o
   1   4  14       29.90      239.59    101.29 o
   2   4  14      676.72      742.78    108.50 o
   3   4  14     1465.47     1609.85    108.88 o
   4   4  14    10898.65    11094.43    195.52 o
   5   4  14     4616.97     4753.50    152.71 o
   6   4  14      114.37      184.12     97.72 o
   7   4  14     2782.75     2787.83    152.37 o
   8   4  14       72.09      129.63     75.76 o
   9   4  14     4548.90     4567.69    140.40 o
  10   4  14       29.13       78.06     79.67 o
  11   4  14      205.39      241.56    135.90 o
 -12   5  14      231.59      313.42    138.45 o
 -11   5  14     3360.66     3102.76    191.56 o
 -10   5  14       10.79       22.20    112.27 o
  -9   5  14      357.72      347.28    133.88 o
  -8   5  14     2571.27     2378.61    168.80 o
  -7   5  14       90.79      109.89     79.78 o
  -6   5  14       13.16       98.15     77.92 o
  -5   5  14        1.26       69.00     80.15 o
  -4   5  14      438.69      448.10     89.10 o
  -3   5  14     6484.49     6789.82    295.39 o
  -2   5  14      642.92      805.43    107.02 o
  -1   5  14     1075.21     1156.49    111.47 o
   0   5  14       25.67      125.52    100.61 o
   1   5  14    10454.12    10132.05    296.07 o
   2   5  14      754.81      887.19    118.46 o
   3   5  14     2590.13     2589.51    147.59 o
   4   5  14      264.04      329.81     99.72 o
   5   5  14     3938.92     3670.41    163.38 o
   6   5  14        8.06      149.04     94.71 o
   7   5  14      840.15      917.60     91.36 o
   8   5  14     2132.85     2161.39    116.95 o
   9   5  14        1.70       63.35     90.78 o
  10   5  14        6.60       -9.52    134.30 o
  11   5  14      410.10      410.74    148.41 o
 -11   6  14      517.39      475.36    190.73 o
 -10   6  14      956.22     1182.18    157.80 o
  -9   6  14     1176.99     1268.27    149.43 o
  -8   6  14      891.70      972.13    176.99 o
  -7   6  14     6075.50     6055.43    216.19 o
  -6   6  14     4068.45     4047.04    162.16 o
  -5   6  14     2075.66     2021.75    157.04 o
  -4   6  14      199.72      175.36     79.87 o
  -3   6  14     4264.04     4183.39    193.19 o
  -2   6  14     1088.42     1335.23    155.99 o
  -1   6  14       99.70      128.58     92.39 o
   0   6  14      803.95      670.13    104.90 o
   1   6  14      251.76      272.24    101.03 o
   2   6  14        7.84       85.79    138.92 o
   3   6  14      442.00      397.45    100.01 o
   4   6  14      402.85      408.39    114.99 o
   5   6  14      461.30      463.64    113.01 o
   7   6  14      267.31      224.43    127.58 o
  -8   7  14      813.19      866.82    213.22 o
  -7   7  14      170.89       61.40    178.90 o
  -6   7  14      391.49      313.31    178.34 o
  -4   7  14      426.07      471.23    134.03 o
  -3   7  14       40.96      112.41    123.20 o
  -2   7  14     1675.48     2036.53    187.47 o
  -1   7  14      429.19      452.70    139.77 o
   0   7  14      577.97      522.39    126.26 o
   1   7  14      569.57      526.10    130.79 o
   2   7  14     1932.77     1955.08    177.13 o
 -17   0  15     5690.80     5724.23    326.07 o
 -15   0  15      277.74      102.14    122.53 o
 -13   0  15     1631.91     1609.37    313.09 o
 -11   0  15      116.32       39.09    107.37 o
  -9   0  15     5518.27     5706.70    190.11 o
  -7   0  15    10780.59    10676.37    424.91 o
  -5   0  15    13972.14    13647.75    279.78 o
  -3   0  15     7080.28     6898.59    173.13 o
  -1   0  15    28365.53    27159.98    313.61 o
   1   0  15      713.63      665.58    103.94 o
   3   0  15     5236.12     5536.01    233.12 o
   5   0  15       87.27       81.69     90.03 o
   7   0  15     4749.90     4966.51    419.85 o
   9   0  15      794.01      942.12    105.23 o
  11   0  15    15452.11    15880.03    466.88 o
  13   0  15      426.15      561.63    185.31 o
 -17   1  15      330.52      191.34    179.64 o
 -16   1  15     1366.92     1122.94    140.59 o
 -15   1  15      578.44      465.74    105.96 o
 -14   1  15     2553.27     2685.02    118.15 o
 -13   1  15     5443.75     5941.95    175.48 o
 -12   1  15      694.32      725.66     90.61 o
 -11   1  15     3761.03     3809.27    125.96 o
 -10   1  15      776.92      744.54     86.41 o
  -9   1  15     9999.12    10035.56    168.15 o
  -8   1  15     3332.89     3419.21    111.64 o
  -7   1  15      629.49      606.70     78.65 o
  -6   1  15     2959.65     2941.88    143.05 o
  -5   1  15      857.85      893.54     90.36 o
  -4   1  15     5153.64     5168.32    119.89 o
  -3   1  15       55.31      152.78     59.82 o
  -2   1  15     2454.91     2369.24     84.43 o
  -1   1  15     5160.66     5129.06    108.95 o
   0   1  15     1771.42     1917.83     85.54 o
   1   1  15       28.49       41.56     64.03 o
   2   1  15     2835.13     2935.04     96.01 o
   3   1  15    17936.01    17952.59    362.97 o
   4   1  15      501.96      505.94     68.09 o
   5   1  15     1721.77     1689.61     80.17 o
   6   1  15      637.71      741.82     71.63 o
   7   1  15    10098.04     9685.40    169.42 o
   8   1  15     3110.80     3122.11    100.56 o
   9   1  15     1600.11     1813.19    117.09 o
  10   1  15      690.37      805.77     96.19 o
  11   1  15      307.25      474.72     90.18 o
  12   1  15     2884.18     3099.73    189.28 o
  13   1  15       73.65      106.54    150.94 o
 -15   2  15     2717.21     2694.68    192.56 o
 -14   2  15        3.95        6.03    129.39 o
 -13   2  15     1091.48     1124.98    120.07 o
 -12   2  15     7648.82     7724.85    162.50 o
 -11   2  15     2478.72     2530.68    108.65 o
 -10   2  15     1015.58     1263.43     90.53 o
  -9   2  15     3678.17     3492.99    114.85 o
  -8   2  15     1437.49     1385.62     87.81 o
  -7   2  15      661.27      749.81     96.82 o
  -6   2  15     7506.16     7335.78    172.18 o
  -5   2  15      327.43      380.97     81.05 o
  -4   2  15     1477.88     1539.14    100.23 o
  -3   2  15       64.25       65.61     74.04 o
  -2   2  15      366.54      341.52     78.09 o
  -1   2  15       60.53      149.77     83.76 o
   0   2  15     4462.83     4609.93    134.66 o
   1   2  15     6240.77     6324.97    263.82 o
   2   2  15      447.63      617.01     81.03 o
   3   2  15      479.02      592.46     67.71 o
   4   2  15     4717.43     4874.29    129.98 o
   5   2  15     4968.63     5123.40    167.00 o
   6   2  15     2083.50     2189.78     89.69 o
   7   2  15     2055.56     2203.38     91.75 o
   8   2  15      479.70      545.47     88.65 o
   9   2  15     1014.98     1052.35     97.17 o
  10   2  15     1421.19     1536.37    216.47 o
  11   2  15      869.15      830.43    104.93 o
  12   2  15        5.34       24.95     91.25 o
  13   2  15      211.08      195.69    100.51 o
 -14   3  15       82.11      144.34    138.85 o
 -13   3  15      291.58      412.32    155.54 o
 -12   3  15        8.78      -71.05    136.12 o
 -11   3  15        0.43      112.78     87.99 o
 -10   3  15        6.89       23.50     90.03 o
  -9   3  15     3280.60     2926.07    172.93 o
  -8   3  15      617.39      627.74     98.55 o
  -7   3  15    12829.87    12414.47    293.80 o
  -6   3  15      141.26      159.08     87.99 o
  -5   3  15      340.88      426.00     92.88 o
  -4   3  15     3735.88     3775.84    131.21 o
  -3   3  15    22874.78    23622.79    483.71 o
  -2   3  15      435.45      917.84     98.36 o
  -1   3  15     1069.11     1064.15     84.98 o
   0   3  15     2389.08     2446.97    129.69 o
   1   3  15     5986.90     5894.64    149.41 o
   2   3  15      744.41      743.99     88.85 o
   3   3  15      251.76      278.25     73.84 o
   4   3  15       85.14       71.68     74.53 o
   5   3  15      163.18      153.49     69.61 o
   6   3  15      380.24      362.24     80.51 o
   7   3  15      161.73      134.58     93.65 o
   8   3  15     1778.47     1748.49     97.01 o
   9   3  15     5859.22     6077.39    202.00 o
  10   3  15      516.40      506.58    109.10 o
  11   3  15      942.97      907.11    120.43 o
  12   3  15      319.64      282.54    123.91 o
 -13   4  15      771.14      716.32    167.62 o
 -12   4  15       35.66       75.15    129.42 o
 -11   4  15     7123.87     6959.27    298.04 o
 -10   4  15      449.70      432.75    130.34 o
  -9   4  15     1789.51     1727.74    117.92 o
  -8   4  15      171.21      107.60     91.26 o
  -7   4  15     1831.89     1909.01    143.06 o
  -6   4  15     7948.80     8126.23    182.69 o
  -5   4  15        2.19       38.29     83.38 o
  -4   4  15      387.53      496.54     90.36 o
  -3   4  15       72.80      134.26     74.37 o
  -2   4  15     2695.85     2827.00    149.26 o
  -1   4  15      813.52      908.18    112.92 o
   0   4  15     1092.77     1241.99    115.57 o
   1   4  15     6475.09     6487.23    192.63 o
   2   4  15     2313.41     2182.31    131.62 o
   3   4  15     1166.81     1103.96     98.15 o
   4   4  15      146.36      157.32     78.35 o
   5   4  15    14158.58    14149.40    275.81 o
   6   4  15        3.84      136.24    108.46 o
   7   4  15      792.23      790.53    114.00 o
   8   4  15     1270.03     1314.54     95.70 o
   9   4  15     2666.29     2708.93    162.00 o
  10   4  15     1539.09     1497.03    165.20 o
 -12   5  15      744.82      838.63    247.89 o
 -11   5  15       98.76      116.20    138.41 o
 -10   5  15     2903.13     2830.52    187.28 o
  -9   5  15      134.86      273.37    139.30 o
  -8   5  15     1079.08     1193.21    142.33 o
  -7   5  15      208.12      225.37     86.29 o
  -6   5  15     1216.82     1282.21    106.16 o
  -5   5  15     2047.28     2222.47    119.20 o
  -4   5  15      808.80      747.38    117.48 o
  -3   5  15     2098.40     2199.93    141.45 o
  -2   5  15      742.99      827.72    104.25 o
  -1   5  15      524.53      571.34    109.20 o
   0   5  15      295.92      400.06    105.94 o
   1   5  15     1583.87     1723.82    132.70 o
   2   5  15     9958.80     9526.75    257.37 o
   3   5  15      804.96      881.72    125.77 o
   4   5  15     2332.35     2456.89    148.10 o
   5   5  15       88.68      113.79     98.85 o
   6   5  15     4119.62     3872.95    174.36 o
   7   5  15      268.09      278.68     80.60 o
   8   5  15     1355.55     1608.38    185.91 o
   9   5  15     1547.05     1255.60    171.25 o
  10   5  15       98.72       41.72    143.38 o
 -10   6  15     1070.35     1035.13    226.89 o
  -9   6  15      827.97      798.70    146.62 o
  -8   6  15      153.26      239.39    120.22 o
  -7   6  15     1301.85     1362.18    152.49 o
  -6   6  15     2210.90     2604.03    161.43 o
  -5   6  15     2831.82     3159.16    165.20 o
  -4   6  15     1334.25     1334.41    127.27 o
  -3   6  15      308.97      405.42     99.46 o
  -2   6  15     2178.29     2345.11    142.74 o
  -1   6  15     4912.10     5175.50    192.82 o
   0   6  15      724.50      906.28    115.46 o
   1   6  15      142.05       81.85    103.00 o
   2   6  15      141.31      206.02    107.40 o
   3   6  15      228.68      278.60    102.34 o
   4   6  15       58.57       14.69    109.73 o
  -4   7  15     1192.48     1313.18    179.07 o
  -3   7  15      878.19      666.28    140.39 o
  -2   7  15       96.44       88.15    131.98 o
  -1   7  15      672.44      674.86    140.30 o
   0   7  15     1225.53     1263.07    158.17 o
 -16   0  16     4846.79     4907.02    305.51 o
 -14   0  16      819.69     1020.71    235.90 o
 -12   0  16     4652.97     4421.93    195.73 o
 -10   0  16      106.64       79.95     82.23 o
  -8   0  16        3.21       34.49     96.09 o
  -6   0  16     1825.47     1846.72    111.06 o
  -4   0  16    16605.72    16596.66    252.86 o
  -2   0  16     4530.19     4336.42    152.39 o
   0   0  16    28671.12    26172.56    321.30 o
   2   0  16     3072.10     2987.46    140.56 o
   4   0  16     6883.71     6801.83    187.14 o
   6   0  16      304.23      286.49     97.69 o
   8   0  16       41.40       12.53     87.97 o
  10   0  16       43.83       54.96     86.47 o
  12   0  16     7215.11     7210.18    353.75 o
 -17   1  16      643.70      601.68    207.29 o
 -16   1  16      240.32      267.27    126.19 o
 -15   1  16     2210.82     2318.30    144.41 o
 -14   1  16       32.88      128.96     82.76 o
 -13   1  16     2863.78     2922.23    120.81 o
 -12   1  16     4162.07     4383.13    135.33 o
 -11   1  16      158.30      138.11     80.86 o
 -10   1  16     1841.56     2117.06    103.79 o
  -9   1  16     1836.82     1729.72     97.95 o
  -8   1  16    12395.51    12156.33    234.72 o
  -7   1  16      615.83      641.41    100.04 o
  -6   1  16     6896.99     6959.20    137.37 o
  -5   1  16      703.25      775.74     76.87 o
  -4   1  16     7168.02     7286.86    161.13 o
  -3   1  16     3277.83     3341.31    123.99 o
  -2   1  16     1145.23     1231.82     96.36 o
  -1   1  16     1335.30     1323.56     78.81 o
   0   1  16      571.32      545.86     70.74 o
   1   1  16     9595.43     8865.98    142.48 o
   2   1  16       41.44       61.00     65.40 o
   3   1  16     4814.47     4817.69    116.76 o
   4   1  16    11940.55    11599.40    226.84 o
   5   1  16       15.99       47.88     63.12 o
   6   1  16      956.60     1006.72     80.20 o
   7   1  16     2504.63     2528.60    108.04 o
   8   1  16     9266.53     8862.52    247.75 o
   9   1  16     1910.23     2077.90     93.95 o
  10   1  16      647.05      839.67    104.28 o
  11   1  16       53.08       39.60     89.78 o
  12   1  16     2174.14     2357.37    184.30 o
  13   1  16      781.74      882.14    234.27 o
 -15   2  16      375.91      264.56    204.71 o
 -14   2  16     1453.17     1504.73    168.16 o
 -13   2  16       45.40      117.66    135.76 o
 -12   2  16       95.16      166.81     97.98 o
 -11   2  16     5448.35     5635.91    142.42 o
 -10   2  16     4522.04     4680.34    130.30 o
  -9   2  16      667.63      784.40     85.34 o
  -8   2  16      469.99      387.37     93.81 o
  -7   2  16     6448.53     6088.48    162.97 o
  -6   2  16     2898.37     3008.34    111.70 o
  -5   2  16     7068.72     6878.77    160.81 o
  -4   2  16     3445.05     3406.19    155.18 o
  -3   2  16      333.90      370.55     84.53 o
  -2   2  16      103.06      196.29     86.94 o
  -1   2  16     1323.01     1368.09    103.28 o
   0   2  16     2310.23     2335.28    108.78 o
   1   2  16     5300.16     5280.08    166.64 o
   2   2  16    10416.44     9937.12    238.55 o
   3   2  16      576.56      593.26     87.85 o
   4   2  16      107.99      133.19     79.80 o
   5   2  16     7095.85     7152.89    176.88 o
   6   2  16     6292.52     6244.52    150.66 o
   7   2  16     1858.20     1959.74     89.73 o
   8   2  16     1513.79     1543.23    108.49 o
   9   2  16     2524.07     2433.18    125.64 o
  10   2  16     1872.00     1930.56    171.47 o
  11   2  16     1322.92     1352.01    119.46 o
  12   2  16     1149.61     1225.49    136.73 o
  13   2  16        6.79      -54.02    216.45 o
 -14   3  16     3872.56     3992.84    344.32 o
 -13   3  16      150.95      289.15    146.03 o
 -12   3  16      652.80      537.74    134.18 o
 -11   3  16      686.60      704.91    107.15 o
 -10   3  16     1340.16     1355.72    115.60 o
  -9   3  16        6.76       11.23     92.05 o
  -8   3  16       15.12       39.13     92.85 o
  -7   3  16     1441.11     1287.87    116.04 o
  -6   3  16      280.73      244.87     81.76 o
  -5   3  16     1607.59     1585.51    108.50 o
  -4   3  16     2408.12     2369.75    116.50 o
  -3   3  16     4420.86     4534.43    136.87 o
  -2   3  16    21165.12    21638.68    252.24 o
  -1   3  16      574.79     1180.70    121.81 o
   0   3  16     2657.63     2653.29    121.59 o
   1   3  16     1728.73     1941.18    124.55 o
   2   3  16    13672.73    13367.31    342.80 o
   3   3  16      218.71      208.29     90.08 o
   4   3  16      484.26      496.23     84.27 o
   5   3  16      487.02      485.91     83.84 o
   6   3  16      913.30      974.66     90.16 o
   7   3  16       20.16       59.47     97.53 o
   8   3  16      109.55      201.92    101.57 o
   9   3  16      427.63      352.37    104.29 o
  10   3  16     1434.54     1442.26    168.60 o
  11   3  16      383.36      397.24    139.99 o
 -13   4  16      854.94     1001.19    227.07 o
 -12   4  16     1151.34     1279.76    171.96 o
 -11   4  16      515.48      608.26    157.45 o
 -10   4  16     3714.88     4122.12    214.48 o
  -9   4  16      695.49      629.36    106.77 o
  -8   4  16      409.32      419.84     94.72 o
  -7   4  16      811.80      784.17    100.69 o
  -6   4  16     6379.41     6419.86    204.13 o
  -5   4  16     1834.91     1953.20    116.81 o
  -4   4  16     1552.19     1587.67    109.12 o
  -3   4  16     3200.80     3170.51    159.57 o
  -2   4  16      843.66      945.04    114.79 o
  -1   4  16     5911.64     6268.90    199.88 o
   0   4  16        2.01      178.58     99.92 o
   1   4  16     2035.60     2167.60    140.27 o
   2   4  16     1149.36     1105.19    104.25 o
   3   4  16     2742.47     2627.69    120.89 o
   4   4  16     1395.34     1375.04    107.74 o
   5   4  16       58.68      169.91    103.50 o
   6   4  16     6384.13     6305.01    212.63 o
   7   4  16       27.06       85.13     92.66 o
   8   4  16      561.36      651.34     91.05 o
   9   4  16      190.74      120.55    140.40 o
 -11   5  16      396.97      338.72    203.18 o
 -10   5  16       82.11       85.31    136.91 o
  -9   5  16     7463.57     7265.26    249.91 o
  -8   5  16      156.15      126.37     89.64 o
  -7   5  16     2193.73     2011.94    123.66 o
  -6   5  16     2283.58     2181.61    125.53 o
  -5   5  16     2564.32     2654.89    155.71 o
  -4   5  16        1.88      -14.00     96.15 o
  -3   5  16      694.34      854.15    115.31 o
  -2   5  16     1459.03     1550.24    128.16 o
  -1   5  16        1.32       66.26    102.63 o
   0   5  16      148.43      267.23     99.41 o
   1   5  16       12.58       39.69     97.45 o
   2   5  16      593.59      652.20    110.07 o
   3   5  16     4023.58     4235.99    186.95 o
   4   5  16      892.98      966.44    124.69 o
   5   5  16      730.66      689.04    128.34 o
   6   5  16       25.51       42.46    108.46 o
   7   5  16     5505.07     5367.37    265.52 o
   8   5  16      416.61      345.98    143.68 o
   9   5  16     1874.56     1818.77    188.47 o
 -10   6  16      415.45      273.46    207.38 o
  -9   6  16       92.12       -8.36    193.56 o
  -6   6  16      209.39      175.63    113.47 o
  -5   6  16     1796.30     1814.08    150.23 o
  -4   6  16     1428.24     1310.37    136.18 o
  -3   6  16     1650.87     1685.08    141.06 o
  -2   6  16     1065.26     1078.26    126.37 o
  -1   6  16     6837.47     7032.84    227.15 o
   0   6  16     3649.73     3833.88    179.50 o
   1   6  16      783.12      870.02    122.72 o
   2   6  16      108.85      183.04    106.24 o
  -4   7  16     1893.60     2076.40    209.57 o
  -3   7  16      713.81      723.56    160.87 o
 -15   0  17     5223.02     5136.51    243.71 o
 -13   0  17     2890.38     2822.63    138.31 o
 -11   0  17     8437.79     8473.90    193.26 o
  -9   0  17       17.74       41.40    101.05 o
  -7   0  17     1123.27     1294.99    186.70 o
  -5   0  17       73.84      143.44    167.26 o
  -3   0  17     6906.91     6784.06    179.17 o
  -1   0  17     1838.69     1679.69    120.13 o
   1   0  17     5382.96     5502.95    176.05 o
   3   0  17     2913.64     2778.11    146.89 o
   5   0  17    13628.07    13541.17    283.98 o
   7   0  17      470.47      449.96    109.25 o
   9   0  17      272.52      284.01     98.86 o
  11   0  17        3.08      -64.80    196.60 o
 -16   1  17      122.66      151.35    197.96 o
 -15   1  17      125.56       14.06    125.76 o
 -14   1  17     1973.02     1856.82    110.39 o
 -13   1  17        7.47       94.49     80.04 o
 -12   1  17      691.42      763.87     93.04 o
 -11   1  17     1973.51     2139.07    114.09 o
 -10   1  17     2013.41     2126.26    105.84 o
  -9   1  17      388.52      502.15     83.51 o
  -8   1  17     5846.68     5865.21    162.60 o
  -7   1  17     9833.99     9803.66    237.93 o
  -6   1  17     3037.60     2976.48    107.45 o
  -5   1  17     3411.55     3522.37    127.96 o
  -4   1  17     2766.94     2849.36    119.09 o
  -3   1  17    10564.87    10493.44    191.90 o
  -2   1  17     2800.82     2641.95    156.60 o
  -1   1  17     2437.74     2383.70    141.26 o
   0   1  17     1269.92     1258.88     98.47 o
   1   1  17       84.62      177.09     83.39 o
   2   1  17     3910.69     3845.86    131.52 o
   3   1  17      136.35      198.39     72.02 o
   4   1  17     1909.44     1932.51     92.81 o
   5   1  17     4025.09     3846.41    114.99 o
   6   1  17      505.41      564.40     77.93 o
   7   1  17        0.71      -21.32     71.04 o
   8   1  17     2064.09     2066.47     97.38 o
   9   1  17     8446.77     8511.71    293.55 o
  10   1  17      278.47      248.78     94.54 o
  11   1  17      662.45      658.76    100.94 o
  12   1  17      723.55      773.16    223.47 o
 -14   2  17       43.21       51.72    134.23 o
 -13   2  17      177.53      231.41    123.67 o
 -12   2  17      737.22      846.57    108.46 o
 -11   2  17       71.92      134.22     98.59 o
 -10   2  17     3717.20     3913.52    125.76 o
  -9   2  17     7283.40     7211.53    230.95 o
  -8   2  17       97.95      173.45     98.34 o
  -7   2  17     2362.95     2258.27    105.10 o
  -6   2  17    12020.76    11911.86    382.11 o
  -5   2  17     3578.14     3548.08    132.58 o
  -4   2  17     1097.54     1174.61     97.09 o
  -3   2  17     2763.49     2724.22    124.57 o
  -2   2  17     3119.08     3024.58    127.45 o
  -1   2  17      262.47      419.90     90.86 o
   0   2  17     4778.33     4571.86    144.78 o
   1   2  17     3334.31     3396.17    129.64 o
   2   2  17      517.37      579.60     91.45 o
   3   2  17      235.82      240.43     83.83 o
   4   2  17      556.55      555.06     92.40 o
   5   2  17      230.64      247.11     77.65 o
   6   2  17     4053.56     4191.21    172.81 o
   7   2  17     6026.40     6024.74    154.77 o
   8   2  17      670.08      768.32    115.01 o
   9   2  17      200.96      299.67    105.52 o
  10   2  17     3814.74     3782.77    176.03 o
  11   2  17     2419.65     2288.48    181.41 o
  12   2  17     1077.25     1088.06    155.69 o
 -13   3  17     4679.06     4818.41    296.96 o
 -12   3  17      190.06      119.07    141.43 o
 -11   3  17      506.73      593.98    112.06 o
 -10   3  17      701.62      674.52    109.17 o
  -9   3  17     3061.85     3005.59    175.37 o
  -8   3  17      141.87      155.68     96.39 o
  -7   3  17       32.04      104.70     72.79 o
  -6   3  17      185.82      175.02     91.68 o
  -5   3  17       31.71       56.45     82.71 o
  -4   3  17      226.91      254.83     89.20 o
  -3   3  17     1345.12     1270.12    108.43 o
  -2   3  17     2275.10     2231.24    139.59 o
  -1   3  17     9575.80     9544.59    308.92 o
   0   3  17       88.81      243.24     89.30 o
   1   3  17      852.73      913.99     98.15 o
   2   3  17     3669.69     3514.84    134.69 o
   3   3  17    12129.79    11299.42    266.55 o
   4   3  17      391.84      480.90     94.85 o
   5   3  17      285.38      364.72     81.76 o
   6   3  17     1432.72     1509.98    140.49 o
   7   3  17     3275.10     3045.40    160.79 o
   8   3  17       55.15       63.17    100.88 o
   9   3  17      115.10      116.58    109.74 o
  10   3  17       39.16      -36.39    116.48 o
 -12   4  17     2308.52     2064.56    272.05 o
 -11   4  17      466.97      455.52    132.06 o
 -10   4  17      129.10      104.74    123.59 o
  -9   4  17     3397.16     3170.58    159.09 o
  -8   4  17      538.77      517.93    102.45 o
  -7   4  17     1013.25      968.67    105.66 o
  -6   4  17      283.47      307.08     95.08 o
  -5   4  17     7314.99     7493.16    182.89 o
  -4   4  17      609.08      740.13    189.73 o
  -3   4  17      701.23      897.53    128.44 o
  -2   4  17      202.87      202.73     97.46 o
  -1   4  17     1312.02     1412.50    136.81 o
   0   4  17     2971.99     3100.36    158.51 o
   1   4  17        3.91       57.39     83.35 o
   2   4  17      517.94      557.95     94.92 o
   3   4  17       15.43       41.31     87.19 o
   4   4  17     2207.52     2126.08    119.23 o
   5   4  17       60.67       89.84     94.68 o
   6   4  17      508.41      605.50    117.95 o
   7   4  17     3226.25     3537.03    179.06 o
 -11   5  17      753.40      881.60    245.27 o
 -10   5  17        9.91       11.73    227.37 o
  -9   5  17      249.93      162.31    132.10 o
  -8   5  17     5089.06     4981.10    207.50 o
  -7   5  17     1845.19     1712.06    181.37 o
  -6   5  17     1218.86     1246.00    132.82 o
  -5   5  17       93.77       76.47    113.46 o
  -4   5  17     4695.69     4716.27    238.30 o
  -3   5  17      434.02      549.77    124.96 o
  -2   5  17     1326.11     1223.08    163.79 o
  -1   5  17     1327.09     1485.92    128.48 o
   0   5  17      605.69      587.78    119.38 o
   1   5  17      768.56      778.74    119.93 o
   2   5  17      286.69      210.56     99.27 o
   3   5  17     1349.33     1410.25    129.81 o
   4   5  17     1043.70     1104.96    131.34 o
   5   5  17      259.60      349.98    227.10 o
   7   5  17      368.65      438.76    166.20 o
   8   5  17     4296.56     3967.38    235.40 o
  -6   6  17       53.83       87.14    146.71 o
  -5   6  17      201.38      265.20    141.84 o
  -4   6  17      831.91      939.85    174.35 o
  -3   6  17     1019.31     1080.71    175.26 o
  -2   6  17       24.29       -2.84    129.67 o
  -1   6  17      525.56      564.05    149.73 o
   0   6  17     4146.93     4059.38    252.80 o
 -14   0  18     3369.47     3286.14    179.68 o
 -12   0  18     1513.80     1477.71    142.31 o
 -10   0  18     8196.21     8036.82    255.87 o
  -8   0  18     1450.87     1700.52    198.83 o
  -6   0  18     5351.55     5350.87    289.26 o
  -4   0  18      278.06      188.08    146.47 o
  -2   0  18      441.93      577.87    169.53 o
   0   0  18      239.35      354.56     96.72 o
   2   0  18    13772.43    12482.61    256.21 o
   4   0  18     1999.93     1974.74    150.89 o
   6   0  18     9330.11     9149.47    258.04 o
   8   0  18     1152.21     1022.42    161.61 o
  10   0  18     2671.68     2323.32    262.82 o
 -15   1  18      414.29      288.90    179.56 o
 -14   1  18     1799.11     1765.78    125.84 o
 -13   1  18     2598.03     2623.06    119.00 o
 -12   1  18      719.98      848.73     92.68 o
 -11   1  18      133.58      132.77     81.58 o
 -10   1  18      767.31      834.29     86.89 o
  -9   1  18     4040.36     4147.87    217.76 o
  -8   1  18       27.97       39.64     78.39 o
  -7   1  18     1736.22     1876.24     97.41 o
  -6   1  18     7845.27     7723.37    169.76 o
  -5   1  18       18.39       49.57     84.94 o
  -4   1  18     1202.70     1242.06    102.60 o
  -3   1  18     3255.57     3348.06    130.96 o
  -2   1  18    11428.96    11375.15    204.44 o
  -1   1  18     1766.21     1908.05    118.44 o
   0   1  18     3203.99     3186.26    131.54 o
   1   1  18      649.21      653.67     99.72 o
   2   1  18     4136.10     3998.57    140.16 o
   3   1  18     3203.68     2976.49    162.28 o
   4   1  18      804.93      775.69     96.56 o
   5   1  18      558.69      600.08     93.74 o
   6   1  18      838.06      860.89     93.91 o
   7   1  18     1928.81     1861.30    100.59 o
   8   1  18       26.88       61.36     71.86 o
   9   1  18     1634.14     1569.67    116.45 o
  10   1  18     4639.23     4728.01    168.64 o
  11   1  18       23.06       86.81     99.09 o
  12   1  18       80.36      161.99    234.11 o
 -13   2  18      214.81      267.33    134.60 o
 -12   2  18        0.35       46.03    104.36 o
 -11   2  18      967.25      994.12    112.79 o
 -10   2  18     1653.10     1745.36    126.21 o
  -9   2  18      282.69      283.75     98.26 o
  -8   2  18     2305.14     2226.55    130.94 o
  -7   2  18       32.97      -43.36     90.08 o
  -6   2  18        6.32       66.80     83.87 o
  -5   2  18     5128.83     5200.59    151.37 o
  -4   2  18     6880.77     6956.84    238.25 o
  -3   2  18      210.59      317.87     94.21 o
  -2   2  18      962.51     1074.14    103.45 o
  -1   2  18     8786.51     8517.90    190.24 o
   0   2  18     5172.65     4863.97    152.27 o
   1   2  18     4472.79     4107.89    143.49 o
   2   2  18     3032.11     2943.10    131.12 o
   3   2  18      551.41      585.14     93.22 o
   4   2  18       29.94       73.59     84.19 o
   5   2  18     1010.79      896.52     95.39 o
   6   2  18     1101.87      991.09     96.52 o
   7   2  18     1233.73     1256.87    104.83 o
   8   2  18     1613.66     1543.53    139.68 o
   9   2  18        3.30       93.35    126.37 o
  10   2  18       20.12       58.17    112.65 o
  11   2  18     2487.80     2230.18    204.94 o
 -12   3  18     6201.84     6339.68    252.38 o
 -11   3  18      132.03      129.35     94.86 o
 -10   3  18     1738.58     1688.72    130.80 o
  -9   3  18     2889.77     2784.43    143.44 o
  -8   3  18     5764.45     5590.79    174.48 o
  -7   3  18      436.74      428.58     94.29 o
  -6   3  18      793.53      769.02    103.26 o
  -5   3  18     1020.10     1115.83    109.03 o
  -4   3  18      126.77      119.58     99.01 o
  -3   3  18        8.32       43.06    114.00 o
  -2   3  18      263.28      255.27    109.85 o
  -1   3  18      563.49      570.53     91.42 o
   0   3  18      699.85      768.33     97.48 o
   1   3  18      796.36      695.65     95.12 o
   2   3  18     1190.06     1235.88    102.77 o
   3   3  18     2350.87     2298.07    128.96 o
   4   3  18    12201.22    12136.29    258.20 o
   5   3  18      446.75      395.64     90.33 o
   6   3  18      895.63      909.70    130.05 o
   7   3  18     1467.63     1490.78    141.43 o
   8   3  18     4628.15     4686.26    198.73 o
 -11   4  18     1394.72     1416.99    261.55 o
 -10   4  18      732.00      843.70    148.93 o
  -9   4  18      355.88      287.41    112.97 o
  -8   4  18     1346.51     1314.22    103.96 o
  -7   4  18      775.30      841.25    109.19 o
  -6   4  18     1637.09     1442.51    140.63 o
  -5   4  18      177.78      201.35    108.32 o
  -4   4  18     6177.90     6208.87    223.53 o
  -3   4  18      413.51      407.22    121.63 o
  -2   4  18      340.50      347.22    104.48 o
  -1   4  18       93.98       86.02    110.45 o
   0   4  18     4326.87     4285.11    151.07 o
   1   4  18     3353.82     3276.96    139.19 o
   2   4  18      553.50      626.33    105.07 o
   3   4  18     1219.57     1290.19    115.62 o
   4   4  18       17.32      115.46    111.55 o
   5   4  18     2437.55     2531.79    167.37 o
   6   4  18      121.19      142.33    118.33 o
 -10   5  18      359.44      150.35    241.00 o
  -9   5  18       97.12      199.63    210.59 o
  -8   5  18      247.73      318.36    172.35 o
  -7   5  18     3963.68     4118.77    199.69 o
  -6   5  18      358.05      255.73    118.33 o
  -5   5  18      200.61      224.38    109.65 o
  -4   5  18       42.92       69.05    107.11 o
  -3   5  18     7399.33     7501.00    274.04 o
  -2   5  18      425.78      668.88    131.24 o
  -1   5  18     1609.36     1592.55    149.52 o
   0   5  18     1874.98     1920.67    143.98 o
   1   5  18     2253.78     2245.73    131.39 o
   2   5  18       89.40      147.24     89.76 o
   3   5  18      635.76      620.25    231.02 o
   7   5  18        0.08     -104.38    149.85 o
  -6   6  18      380.22      418.03    164.75 o
  -5   6  18        2.86      -59.79    153.70 o
  -4   6  18      384.66      419.86    146.28 o
  -3   6  18      194.56       86.90    142.48 o
 -15   0  19       63.39       72.05    157.81 o
 -13   0  19      932.49      773.07    135.86 o
 -11   0  19     5432.83     5403.52    199.30 o
  -9   0  19     8740.23     8916.61    352.47 o
  -7   0  19     5617.13     5557.21    284.80 o
  -5   0  19    10099.80    10455.52    372.42 o
  -3   0  19      259.59      285.85    181.00 o
  -1   0  19      238.75      305.62    154.76 o
   1   0  19      294.72      206.86    158.02 o
   3   0  19     5586.28     5230.72    194.94 o
   5   0  19     1150.40     1017.81    134.64 o
   7   0  19     9897.62     9846.05    251.61 o
   9   0  19     1401.22     1532.07    143.32 o
 -14   1  19      799.15      748.41    134.09 o
 -13   1  19     1839.66     1705.55    111.58 o
 -12   1  19     1414.78     1432.79    104.23 o
 -11   1  19      389.57      354.87     83.91 o
 -10   1  19        0.25       28.19     80.18 o
  -9   1  19      129.68      179.07     80.95 o
  -8   1  19     2723.82     2833.75    169.27 o
  -7   1  19        0.43      104.84    105.88 o
  -6   1  19      541.31      600.12    119.05 o
  -5   1  19     3344.87     3545.29    179.63 o
  -4   1  19     2635.98     2740.80    127.17 o
  -3   1  19      281.33      288.52     90.64 o
  -2   1  19     2421.07     2444.19    126.29 o
  -1   1  19    11776.92    11505.61    220.54 o
   0   1  19     1967.89     1843.29    120.28 o
   1   1  19     1846.94     1624.78    109.39 o
   2   1  19     1031.49     1140.54    106.71 o
   3   1  19     6329.26     6273.53    170.27 o
   4   1  19     1765.45     1612.73    126.07 o
   5   1  19     1304.95     1456.62    111.46 o
   6   1  19       46.34       -2.98     88.70 o
   7   1  19       73.12       25.38     85.01 o
   8   1  19     2745.30     2834.99    126.68 o
   9   1  19      238.86      299.58    110.37 o
  10   1  19      648.84      626.25    127.32 o
 -12   2  19     1882.28     2038.06    131.90 o
 -11   2  19      578.68      723.43    104.78 o
 -10   2  19     1736.37     1871.70    122.31 o
  -9   2  19      321.79      412.09     83.57 o
  -8   2  19      153.38      193.49     89.24 o
  -7   2  19      111.90      122.06     89.13 o
  -6   2  19      518.50      500.84     91.60 o
  -5   2  19      278.67      246.47     89.51 o
  -4   2  19     2720.29     2570.67    127.42 o
  -3   2  19     6334.62     6046.04    170.20 o
  -2   2  19       36.22      149.65     90.99 o
  -1   2  19      641.63      557.66    103.74 o
   0   2  19     5179.35     5525.32    165.65 o
   1   2  19     2954.32     3226.09    143.19 o
   2   2  19      864.52      913.49    108.00 o
   3   2  19      943.23     1067.07    104.91 o
   4   2  19     2859.07     2869.19    199.18 o
   5   2  19      953.23      975.79    105.73 o
   6   2  19     1805.95     1731.98    113.93 o
   7   2  19     1881.81     1808.83    151.36 o
   8   2  19      377.76      369.98    120.12 o
   9   2  19     1069.69     1109.29    139.15 o
 -12   3  19      501.85      595.01    223.12 o
 -11   3  19     2977.78     2920.07    190.43 o
 -10   3  19        7.29       12.27    105.92 o
  -9   3  19     1562.79     1490.02    126.38 o
  -8   3  19     1783.73     1748.46    123.57 o
  -7   3  19     8542.62     8189.52    319.01 o
  -6   3  19      251.78      310.77     92.57 o
  -5   3  19      954.54     1145.27    131.92 o
  -4   3  19      957.31      998.25    140.01 o
  -3   3  19     2910.24     3037.88    138.42 o
  -2   3  19      103.85      224.37    103.12 o
  -1   3  19        2.63       78.82     90.88 o
   0   3  19      155.28      144.48     92.35 o
   1   3  19      454.40      412.23     88.41 o
   2   3  19      209.91      152.14     87.97 o
   3   3  19      518.55      445.39     94.99 o
   4   3  19     1233.75     1275.28    116.84 o
   5   3  19     5471.51     5434.40    169.34 o
   6   3  19      470.60      450.27    117.45 o
   7   3  19      883.24      841.18    233.02 o
 -11   4  19      812.75      706.58    262.11 o
 -10   4  19     3726.24     3456.98    296.82 o
  -9   4  19        5.99      -11.07    106.73 o
  -8   4  19      126.63      137.57    108.82 o
  -7   4  19       20.16       20.87    106.64 o
  -6   4  19     2491.10     2649.38    243.02 o
  -5   4  19      873.24      810.83    128.03 o
  -4   4  19       50.51       -0.48    109.84 o
  -3   4  19     4356.90     4449.59    194.89 o
  -2   4  19      274.70      284.54    109.55 o
  -1   4  19     1966.89     1968.55    125.82 o
   0   4  19       54.64      183.42     93.43 o
   1   4  19     6251.19     6364.79    183.75 o
   2   4  19      342.66      366.39     99.01 o
   3   4  19      259.40      305.33    100.66 o
   4   4  19      189.16      214.25    152.28 o
   5   4  19     1468.21     1723.19    265.71 o
  -7   5  19      730.39      616.83    193.53 o
  -6   5  19      758.11      725.53    134.34 o
  -5   5  19      283.03      354.01    127.83 o
  -4   5  19        0.48       14.47    113.97 o
  -3   5  19      280.18      243.43    121.11 o
  -2   5  19     5477.52     5559.62    222.40 o
  -1   5  19      962.12      832.37    143.20 o
   0   5  19      901.10      949.06    118.92 o
   1   5  19       86.34       59.59    177.63 o
 -14   0  20       26.72       28.45    157.12 o
 -12   0  20       74.46      127.08    113.22 o
 -10   0  20       86.76      116.64    169.57 o
  -8   0  20     5940.64     6368.86    319.92 o
  -6   0  20     3759.35     4071.26    257.59 o
  -4   0  20    10409.59    11348.91    394.35 o
  -2   0  20     2747.52     2631.44    222.44 o
   0   0  20     5972.27     5653.15    307.80 o
   2   0  20       57.26      138.74    171.70 o
   4   0  20     1192.26     1043.36    169.36 o
   6   0  20      688.52      661.75    147.51 o
   8   0  20     2323.63     2212.69    205.55 o
 -14   1  20      759.44      651.83    177.77 o
 -13   1  20     1078.34     1045.61    183.80 o
 -12   1  20     4878.21     5257.80    132.41 o
 -11   1  20      369.02      407.23     86.81 o
 -10   1  20     1706.86     1808.19    122.35 o
  -9   1  20      326.10      446.31    123.79 o
  -8   1  20     2103.24     2285.54    162.25 o
  -7   1  20     3143.35     3124.17    178.45 o
  -6   1  20      452.72      521.48    119.44 o
  -5   1  20      620.02      722.49    131.57 o
  -4   1  20      808.82      814.07    147.17 o
  -3   1  20     3084.82     2909.75    174.79 o
  -2   1  20       84.65      179.90    124.17 o
  -1   1  20      798.34     1072.23    111.24 o
   0   1  20     6604.84     6663.47    178.59 o
   1   1  20       52.76       77.09     91.84 o
   2   1  20     1039.92     1063.73    108.35 o
   3   1  20     1697.04     1685.84    117.05 o
   4   1  20     7037.04     6863.33    183.50 o
   5   1  20     1671.05     1727.99    117.65 o
   6   1  20      960.84      878.70    103.84 o
   7   1  20        6.37       55.76     82.31 o
   8   1  20     1096.89     1083.73    133.00 o
   9   1  20     1629.51     1515.26    150.68 o
 -12   2  20       22.18       75.93    149.73 o
 -11   2  20     2059.84     2016.81    138.44 o
 -10   2  20     1130.98     1076.66    115.61 o
  -9   2  20     1420.47     1457.65    212.69 o
  -8   2  20     1272.28     1175.82    147.79 o
  -7   2  20      210.09      286.51     83.24 o
  -6   2  20       10.79      104.76     88.74 o
  -5   2  20     1693.88     1738.33    132.68 o
  -4   2  20      536.22      627.04     98.60 o
  -3   2  20     1133.72     1284.80    109.85 o
  -2   2  20     1592.51     1545.04    112.20 o
  -1   2  20        4.43       29.10     94.33 o
   0   2  20       50.12       52.06     91.60 o
   1   2  20     3528.55     3516.54    147.39 o
   2   2  20     4334.49     4086.46    170.36 o
   3   2  20      228.32      208.41     97.87 o
   4   2  20      694.97      870.68    120.45 o
   5   2  20     2666.99     2617.77    135.83 o
   6   2  20      900.70      833.09     99.52 o
   7   2  20     1172.16     1084.98    144.96 o
   8   2  20     1363.45     1289.23    263.08 o
 -11   3  20       45.23      -36.79    129.36 o
 -10   3  20     1056.68     1022.49    120.14 o
  -9   3  20      148.44      108.74    102.25 o
  -8   3  20     2018.17     1896.74    138.34 o
  -7   3  20     1163.76     1153.54    115.01 o
  -6   3  20     7837.26     7797.03    242.76 o
  -5   3  20      102.15      208.97    122.15 o
  -4   3  20     1381.14     1295.12    116.23 o
  -3   3  20     1416.79     1296.33    123.62 o
  -2   3  20     6643.70     6613.59    186.64 o
  -1   3  20      303.92      245.57     97.12 o
   0   3  20      864.07      880.84    116.16 o
   1   3  20      240.09      236.40     95.24 o
   2   3  20      147.15      132.12     95.25 o
   3   3  20       20.90      101.41     95.93 o
   4   3  20      302.64      358.32    102.62 o
   5   3  20      181.69      127.78    210.34 o
   6   3  20     1869.02     1881.77    257.67 o
 -10   4  20     3155.79     3099.71    196.41 o
  -9   4  20      576.11      568.55    116.35 o
  -8   4  20      704.90      672.28    133.09 o
  -7   4  20      531.20      451.22    137.79 o
  -6   4  20      261.96      579.48    186.62 o
  -5   4  20     3632.78     3617.72    221.55 o
  -4   4  20      314.97      288.71    123.07 o
  -3   4  20      353.00      361.48    124.84 o
  -2   4  20      860.18      747.03    102.26 o
  -1   4  20     1007.51     1054.05    117.46 o
   0   4  20      962.29      854.71    112.99 o
   1   4  20        1.40       13.91    104.80 o
   2   4  20     5725.17     5449.12    230.76 o
   3   4  20       39.88       26.58    138.27 o
  -7   5  20      436.52      267.66    189.09 o
  -6   5  20      770.66      578.70    172.38 o
  -5   5  20        0.38      114.10    154.69 o
  -1   5  20     2694.62     2795.48    274.93 o
   0   5  20      241.32      135.43    189.24 o
   1   5  20      180.81      162.20    202.15 o
 -11   0  21      490.04      511.09    188.46 o
  -9   0  21      391.07      380.34    168.54 o
  -7   0  21     1678.29     1603.62    215.53 o
  -5   0  21     1130.26     1188.96    185.34 o
  -3   0  21     8951.95     8916.98    372.55 o
  -1   0  21     4056.86     4082.31    284.92 o
   1   0  21     7930.88     7770.10    337.34 o
   3   0  21      531.72      678.61    169.47 o
   5   0  21      587.82      548.77    166.66 o
   7   0  21      124.96      272.48    147.22 o
 -12   1  21      716.19      860.15    179.86 o
 -11   1  21     3427.12     3348.95    182.95 o
 -10   1  21      114.06      188.89    113.66 o
  -9   1  21     1646.58     1465.11    153.11 o
  -8   1  21      715.04      858.91    140.83 o
  -7   1  21     3405.53     3714.73    188.39 o
  -6   1  21     1882.83     2049.66    148.73 o
  -5   1  21     1604.55     1651.94    159.67 o
  -4   1  21       33.37        0.35    105.74 o
  -3   1  21       28.68       49.69    114.71 o
  -2   1  21     2740.10     2747.36    170.77 o
  -1   1  21        1.78       -5.04    113.12 o
   0   1  21     1217.02     1261.22    151.28 o
   1   1  21     2621.98     2496.63    168.19 o
   2   1  21      969.27     1030.23    134.19 o
   3   1  21      137.54      245.40    117.89 o
   4   1  21      824.86      966.77    106.75 o
   5   1  21     6240.95     6113.43    255.33 o
   6   1  21      123.19       98.35     98.57 o
   7   1  21      899.74      808.84    146.14 o
   8   1  21      180.68      137.60    223.67 o
 -12   2  21      130.28      132.67    163.49 o
 -11   2  21     1128.78     1332.55    170.19 o
 -10   2  21     4292.26     4543.34    202.68 o
  -9   2  21     1607.22     1768.61    130.76 o
  -8   2  21      726.02      877.46    147.79 o
  -7   2  21      868.26      871.55    144.91 o
  -6   2  21     1571.90     1689.66    148.69 o
  -5   2  21      154.89      201.79    126.52 o
  -4   2  21     1538.20     1518.37    154.38 o
  -3   2  21     1226.25     1317.00    111.36 o
  -2   2  21      118.85       36.75     90.95 o
  -1   2  21      591.76      552.90    108.46 o
   0   2  21      440.36      512.53    107.95 o
   1   2  21       16.98      113.25     97.10 o
   2   2  21     2887.03     2959.76    144.58 o
   3   2  21     2885.17     2929.97    143.23 o
   4   2  21      164.65      145.08     98.93 o
   5   2  21      226.00      179.51    126.62 o
   6   2  21     3411.63     3540.61    219.31 o
   7   2  21     3669.33     3683.73    310.66 o
 -11   3  21       39.94       -6.19    193.07 o
 -10   3  21        0.72      -13.34    131.82 o
  -9   3  21       57.85      111.19    136.07 o
  -8   3  21       37.48      -20.00    102.96 o
  -7   3  21      595.19      658.69    130.14 o
  -6   3  21      794.36      623.08    133.80 o
  -5   3  21     3488.25     3497.13    158.35 o
  -4   3  21      117.28       88.14    102.74 o
  -3   3  21     2245.43     2428.34    139.61 o
  -2   3  21     1518.70     1664.45    128.32 o
  -1   3  21     7656.37     7450.66    198.43 o
   0   3  21      170.92      229.48    107.52 o
   1   3  21      639.47      729.63    112.97 o
   2   3  21      567.44      541.36    138.55 o
   3   3  21     1927.23     1930.65    168.29 o
   4   3  21       29.18      -24.18    125.55 o
   5   3  21       80.71       69.49    206.10 o
  -9   4  21     2326.66     2467.67    268.35 o
  -8   4  21      437.58      353.23    131.52 o
  -7   4  21      703.04      808.55    205.65 o
  -6   4  21      226.83      365.79    136.66 o
  -5   4  21     1634.06     1590.98    163.55 o
  -4   4  21     1974.90     1726.19    166.51 o
  -3   4  21       18.30      109.56    130.74 o
  -2   4  21      428.45      478.59    135.50 o
  -1   4  21       49.88       76.54    132.42 o
   0   4  21     2292.42     2300.52    175.68 o
   1   4  21      559.08      513.06    153.62 o
   2   4  21      224.53       95.50    188.98 o
  -8   0  22      197.08      105.31    155.35 o
  -6   0  22       20.66      190.74    172.74 o
  -4   0  22     1939.31     2334.27    237.64 o
  -2   0  22     5340.12     5216.82    302.13 o
   0   0  22     1780.92     1703.93    200.12 o
   2   0  22     6138.89     6348.68    333.81 o
   4   0  22     1390.48     1274.17    200.78 o
  -9   1  22       41.33      124.36    157.06 o
  -8   1  22     1630.86     1729.18    162.88 o
  -7   1  22     1268.26     1343.57    148.23 o
  -6   1  22     3755.16     3667.44    193.68 o
  -5   1  22      915.21     1040.95    150.18 o
  -4   1  22     1053.47      977.94    134.03 o
  -3   1  22      146.90      214.36    120.49 o
  -2   1  22     1365.19     1330.52    158.92 o
  -1   1  22     2218.54     2305.10    176.84 o
   0   1  22      677.39      678.11    136.01 o
   1   1  22      576.37      697.80    143.29 o
   2   1  22      815.04      935.93    137.84 o
   3   1  22     1278.89     1264.54    147.55 o
   4   1  22       63.31      -43.62    165.24 o
   5   1  22      903.36      834.57    190.01 o
   6   1  22     3813.16     3690.43    263.89 o
  -9   2  22     2521.52     2716.24    243.24 o
  -8   2  22     1788.21     1840.27    230.17 o
  -7   2  22      125.46      168.36    184.44 o
  -6   2  22     1530.27     1382.78    210.21 o
  -5   2  22     3823.42     3794.00    203.54 o
  -4   2  22     1329.92     1637.66    164.64 o
  -3   2  22      907.10      904.51    129.80 o
  -2   2  22      852.77      811.75    141.82 o
  -1   2  22      138.84      173.72    118.47 o
   0   2  22      103.18      102.22    128.27 o
   1   2  22      958.24      971.90    116.16 o
   2   2  22      494.37      510.33    144.93 o
   3   2  22      911.16      916.46    145.57 o
   4   2  22     1294.17     1408.37    158.89 o
   5   2  22       53.10       13.91    136.85 o
  -5   3  22      232.04      297.94    162.20 o
  -4   3  22     1398.92     1514.72    204.88 o
  -3   3  22       29.55      -13.74    156.49 o
  -2   3  22     1015.67     1107.69    143.77 o
  -1   3  22     1313.29     1451.09    157.04 o
   0   3  22     5318.28     5446.15    229.27 o
   1   3  22      127.40      116.75    133.98 o
   2   3  22      976.92      800.78    157.01 o
   3   3  22      910.63      712.02    154.26 o
   4   3  22     3794.91     3334.51    273.68 o
  -5   4  22        0.32      -84.53    180.41 o
  -4   4  22     1909.07     2067.66    247.89 o
  -3   4  22     1106.68     1181.83    224.56 o
  -2   4  22      151.80      139.96    180.81 o
  -1   0  23     1446.26     1256.81    202.50 o
  -1   3  23      482.54      401.82    213.67 o
   0   3  23      629.06      588.48    225.87 o
   1   3  23     2276.23     1899.05    264.52 o
 
